# Supplementary material for: {4,4′-Dimeth­oxy-2,2′-[2,2-dimethyl­propane-1,3-diylbis(nitrilo­methyl­idyne)]diphenolato}nickel(II)
Source: Acta Crystallogr Sect E Struct Rep Online. 2009 Jun 6;65(Pt 7):m703. doi: 10.1107/S1600536809019965 (PMC2969458; doi:10.1107/S1600536809019965)
Supplement: Supplementary file 1 [file e-65-0m703-sup1.cif]

##############################################################################
###                                                                        ###
###        Electronic paper (Acta Crystallographica Section E)             ###
###                                                                        ###
##############################################################################
#                                                                            #
# This CIF contains the data in a paper accepted for publication in Acta     #
# Crystallographica Section E. It conforms to the requirements of Notes      #
# for Authors for Section E, and has been peer reviewed under the auspices   #
# of the IUCr Commission on Journals.                                        #
#                                                                            #
# Full details of the Crystallographic Information File format               #
# are given in the paper "The Crystallographic Information File (CIF):       #
# a New Standard Archive File for Crystallography" by S. R. Hall, F. H.      #
# Allen and I. D. Brown [Acta Cryst. (1991), A47, 655-685].                  #
#                                                                            #
# The current version of the core CIF dictionary is obtainable from          #
# ftp://ftp.iucr.org/pub/cif_core.dic. The current version number is 2.4.    #
#                                                                            #
# Software is freely available for graphical display of the structure(s) in  #
# this CIF.  For information consult the CIF home page http://www.iucr.org/  #
# cif/home.html                                                              #
#                                                                            #
# This file may be used for bona fide research purposes within the           #
# scientific community so long as proper attribution is given to the journal # 
# article from which it was obtained.                                        #
#                                                                            #
##############################################################################
                                             
data_I
_audit_creation_method     SHELXL-97
_chemical_name_systematic
;
{4,4'-Dimethoxy-2,2'-[2,2-dimethylpropane-1,3-
diylbis(nitrilomethylidyne)]diphenolato}nickel(II)
;
_chemical_name_common     ?
_chemical_formula_moiety     'C21 H24 N2 Ni O4'
_chemical_formula_sum     'C21 H24 N2 Ni O4'
_chemical_formula_iupac     '[Ni (C21 H24 N2 O4)]'
_chemical_formula_weight     427.13
_chemical_melting_point     ?
_symmetry_cell_setting     orthorhombic
_symmetry_space_group_name_H-M     'P b c a'
loop_
    _symmetry_equiv_pos_as_xyz
    'x, y, z'
    '-x+1/2, y+1/2, z'
    'x, -y+1/2, z+1/2'
    '-x+1/2, -y, z+1/2'
    '-x, -y, -z'
    'x-1/2, -y-1/2, -z'
    '-x, y-1/2, -z-1/2'
    'x-1/2, y, -z-1/2'
_cell_length_a     15.6110(7)
_cell_length_b     9.1151(5)
_cell_length_c     26.8142(12)
_cell_angle_alpha     90.00
_cell_angle_beta     90.00
_cell_angle_gamma     90.00
_cell_volume     3815.5(3)
_cell_formula_units_Z     8
_cell_measurement_reflns_used     27241
_cell_measurement_theta_min     3.0
_cell_measurement_theta_max     27.5
_cell_measurement_temperature     193(2)
_exptl_crystal_description     'block'
_exptl_crystal_colour     'dark-green'
_exptl_crystal_size_max     0.30
_exptl_crystal_size_mid     0.20
_exptl_crystal_size_min     0.20
_exptl_crystal_density_diffrn     1.487
_exptl_crystal_density_meas     ?
_exptl_crystal_density_method     'not measured'
_exptl_crystal_F_000     1792
_exptl_absorpt_coefficient_mu     1.047
_exptl_absorpt_correction_type     multi-scan
_exptl_absorpt_process_details     '(ABSCOR; Higashi, 1995)'
_exptl_absorpt_correction_T_min     0.7440
_exptl_absorpt_correction_T_max     0.8179
_exptl_special_details
;
;
_diffrn_ambient_temperature     193(2)
_diffrn_radiation_type     'Mo K\a'
_diffrn_radiation_wavelength     0.71075
_diffrn_radiation_source     'fine-focus sealed tube'
_diffrn_radiation_monochromator     graphite
_diffrn_measurement_device_type     'Rigaku R-AXIS RAPID'
_diffrn_measurement_method     \w
_diffrn_detector_area_resol_mean     10.00
_diffrn_reflns_number     35644
_diffrn_reflns_av_R_equivalents     0.0202
_diffrn_reflns_av_sigmaI/netI     0.0106
_diffrn_reflns_theta_min     3.00
_diffrn_reflns_theta_max     27.48
_diffrn_reflns_theta_full     27.48
_diffrn_measured_fraction_theta_max     0.998
_diffrn_measured_fraction_theta_full     0.998
_diffrn_reflns_limit_h_min     -20
_diffrn_reflns_limit_h_max     20
_diffrn_reflns_limit_k_min     -11
_diffrn_reflns_limit_k_max     11
_diffrn_reflns_limit_l_min     -34
_diffrn_reflns_limit_l_max     32
_diffrn_standards_number     35644
_diffrn_standards_interval_count     ?
_diffrn_standards_interval_time     ?
_diffrn_standards_decay_%     ?
_refine_special_details
;
Refinement of <i>F</i>^2^ against ALL reflections. The weighted <i>R</i>-factor
<i>wR</i> and goodness of fit <i>S</i> are based on <i>F</i>^2^, conventional
<i>R</i>-factors <i>R</i> are based on <i>F</i>, with <i>F</i> set to zero for
negative <i>F</i>^2^. The threshold expression of <i>F</i>^2^ >
\s(<i>F</i>^2^) is used only for calculating <i>R</i>-factors(gt) <i>etc</i>.
and is not relevant to the choice of reflections for refinement.
<i>R</i>-factors based on <i>F</i>^2^ are statistically about twice as large
as those based on <i>F</i>, and <i>R</i>- factors based on ALL data will be
even larger.
;
_reflns_number_total     4362
_reflns_number_gt     3946
_reflns_threshold_expression     I>2\s(I)
_refine_ls_structure_factor_coef     Fsqd
_refine_ls_matrix_type     full
_refine_ls_R_factor_all     0.0289
_refine_ls_R_factor_gt     0.0256
_refine_ls_wR_factor_gt     0.0688
_refine_ls_wR_factor_ref     0.0709
_refine_ls_goodness_of_fit_ref     1.046
_refine_ls_restrained_S_all     1.046
_refine_ls_number_reflns     4362
_refine_ls_number_parameters     258
_refine_ls_number_restraints     0
_refine_ls_hydrogen_treatment     constr
_refine_ls_weighting_scheme     calc
_refine_ls_weighting_details
         'calc w=1/[\s^2^(Fo^2^)+(0.0413P)^2^+1.3733P] where P=(Fo^2^+2Fc^2^)/3'
_atom_sites_solution_hydrogens     geom
_atom_sites_solution_primary     direct
_atom_sites_solution_secondary     difmap
_refine_ls_shift/su_max     0.001
_refine_ls_shift/su_mean     0.000
_refine_diff_density_max     0.425
_refine_diff_density_min     -0.181
_refine_ls_extinction_method     none
_refine_ls_extinction_coef     ?
loop_
    _atom_type_symbol
    _atom_type_description
    _atom_type_scat_dispersion_real
    _atom_type_scat_dispersion_imag
    _atom_type_scat_source
    'C' 'C' 0.0033 0.0016
                         'International Tables Vol C Tables 4.2.6.8 and 6.1.1.4'
    'H' 'H' 0.0000 0.0000
                         'International Tables Vol C Tables 4.2.6.8 and 6.1.1.4'
    'O' 'O' 0.0106 0.0060
                         'International Tables Vol C Tables 4.2.6.8 and 6.1.1.4'
    'N' 'N' 0.0061 0.0033
                         'International Tables Vol C Tables 4.2.6.8 and 6.1.1.4'
    'Ni' 'Ni' 0.3393 1.1124
                         'International Tables Vol C Tables 4.2.6.8 and 6.1.1.4'
_computing_data_collection     'PROCESS-AUTO (Rigaku, 1998)'
_computing_cell_refinement     'PROCESS-AUTO (Rigaku, 1998)'
_computing_data_reduction     'CrystalStructure (Rigaku/MSC, 2004)'
_computing_structure_solution     'SIR2004 (Burla <i>et al.</i>,  2005)'
_computing_structure_refinement     'SHELXL97 (Sheldrick, 2008)'
_computing_molecular_graphics     'ORTEP-3 for Windows (Farrugia, 1997)'
_computing_publication_material     'SHELXL97 (Sheldrick, 2008)'
loop_
    _atom_site_type_symbol
    _atom_site_label
    _atom_site_fract_x
    _atom_site_fract_y
    _atom_site_fract_z
    _atom_site_U_iso_or_equiv
    _atom_site_adp_type
    _atom_site_calc_flag
    _atom_site_refinement_flags
    _atom_site_occupancy
    _atom_site_disorder_assembly
    _atom_site_disorder_group
    Ni Ni1 0.951753(10) 0.180679(18) 0.014687(6) 0.02025(7) Uani d . 1 . .
    O O1 0.85263(6) 0.10007(11) 0.04139(3) 0.0281(2) Uani d . 1 . .
    O O2 0.91005(6) 0.10714(11) -0.04479(3) 0.0271(2) Uani d . 1 . .
    O O3 0.75989(7) 0.00704(12) 0.23785(4) 0.0353(2) Uani d . 1 . .
    O O4 1.01038(8) 0.20756(14) -0.23918(4) 0.0398(3) Uani d . 1 . .
    N N1 0.97892(7) 0.27883(12) 0.07416(4) 0.0215(2) Uani d . 1 . .
    N N2 1.05801(7) 0.23220(13) -0.01347(4) 0.0209(2) Uani d . 1 . .
    C C1 0.83516(8) 0.08183(15) 0.08876(5) 0.0234(3) Uani d . 1 . .
    C C2 0.76375(9) -0.00620(16) 0.10235(5) 0.0287(3) Uani d . 1 . .
    H H2 0.7304 -0.0512 0.0770 0.034 Uiso calc R 1 . .
    C C3 0.74193(9) -0.02755(16) 0.15133(5) 0.0304(3) Uani d . 1 . .
    H H3 0.6940 -0.0874 0.1592 0.036 Uiso calc R 1 . .
    C C4 0.78912(9) 0.03727(15) 0.19010(5) 0.0273(3) Uani d . 1 . .
    C C5 0.85834(8) 0.12301(15) 0.17879(5) 0.0252(3) Uani d . 1 . .
    H H5 0.8908 0.1669 0.2048 0.030 Uiso calc R 1 . .
    C C6 0.88167(8) 0.14645(14) 0.12825(5) 0.0227(3) Uani d . 1 . .
    C C7 0.94728(8) 0.25124(15) 0.11773(5) 0.0229(3) Uani d . 1 . .
    H H7 0.9696 0.3053 0.1451 0.028 Uiso calc R 1 . .
    C C8 0.79861(12) 0.0897(2) 0.27678(6) 0.0436(4) Uani d . 1 . .
    H H8A 0.7692 0.0693 0.3083 0.052 Uiso calc R 1 . .
    H H8B 0.7942 0.1946 0.2691 0.052 Uiso calc R 1 . .
    H H8C 0.8591 0.0623 0.2797 0.052 Uiso calc R 1 . .
    C C9 1.03568(8) 0.40646(14) 0.06956(5) 0.0231(3) Uani d . 1 . .
    H H9A 1.0336 0.4635 0.1009 0.028 Uiso calc R 1 . .
    H H9B 1.0144 0.4704 0.0424 0.028 Uiso calc R 1 . .
    C C10 1.12843(8) 0.36428(15) 0.05867(5) 0.0238(3) Uani d . 1 . .
    C C11 0.93847(8) 0.13593(15) -0.08973(5) 0.0232(3) Uani d . 1 . .
    C C12 0.88895(9) 0.08927(15) -0.13120(5) 0.0272(3) Uani d . 1 . .
    H H12 0.8368 0.0382 -0.1255 0.033 Uiso calc R 1 . .
    C C13 0.91455(9) 0.11618(16) -0.17925(5) 0.0290(3) Uani d . 1 . .
    H H13 0.8794 0.0852 -0.2062 0.035 Uiso calc R 1 . .
    C C14 0.99180(10) 0.18878(15) -0.18915(5) 0.0289(3) Uani d . 1 . .
    C C15 1.04265(9) 0.23295(16) -0.15007(5) 0.0272(3) Uani d . 1 . .
    H H15 1.0956 0.2807 -0.1565 0.033 Uiso calc R 1 . .
    C C16 1.01630(9) 0.20742(14) -0.10023(5) 0.0228(3) Uani d . 1 . .
    C C17 1.07511(8) 0.23987(14) -0.06053(5) 0.0226(2) Uani d . 1 . .
    H H17 1.1313 0.2695 -0.0697 0.027 Uiso calc R 1 . .
    C C18 1.08696(13) 0.2857(2) -0.24969(6) 0.0474(4) Uani d . 1 . .
    H H18A 1.0940 0.2950 -0.2859 0.057 Uiso calc R 1 . .
    H H18B 1.1360 0.2325 -0.2357 0.057 Uiso calc R 1 . .
    H H18C 1.0838 0.3836 -0.2347 0.057 Uiso calc R 1 . .
    C C19 1.13172(8) 0.23648(15) 0.02101(5) 0.0230(3) Uani d . 1 . .
    H H19A 1.1851 0.2446 0.0012 0.028 Uiso calc R 1 . .
    H H19B 1.1341 0.1428 0.0396 0.028 Uiso calc R 1 . .
    C C20 1.17187(10) 0.31209(18) 0.10659(6) 0.0349(3) Uani d . 1 . .
    H H20A 1.2295 0.2761 0.0988 0.042 Uiso calc R 1 . .
    H H20B 1.1381 0.2328 0.1215 0.042 Uiso calc R 1 . .
    H H20C 1.1759 0.3940 0.1302 0.042 Uiso calc R 1 . .
    C C21 1.17386(10) 0.49902(17) 0.03763(6) 0.0364(3) Uani d . 1 . .
    H H21A 1.2348 0.4769 0.0329 0.044 Uiso calc R 1 . .
    H H21B 1.1678 0.5811 0.0610 0.044 Uiso calc R 1 . .
    H H21C 1.1482 0.5256 0.0055 0.044 Uiso calc R 1 . .
loop_
    _atom_site_aniso_label
    _atom_site_aniso_U_11
    _atom_site_aniso_U_22
    _atom_site_aniso_U_33
    _atom_site_aniso_U_12
    _atom_site_aniso_U_13
    _atom_site_aniso_U_23
    Ni1 0.01948(10) 0.02097(10) 0.02030(10) -0.00186(6) 0.00049(6) -0.00188(6)
    O1 0.0253(5) 0.0358(5) 0.0231(4) -0.0077(4) 0.0010(4) -0.0026(4)
    O2 0.0279(5) 0.0305(5) 0.0229(4) -0.0065(4) 0.0015(4) -0.0025(4)
    O3 0.0381(6) 0.0421(6) 0.0258(5) -0.0117(5) 0.0024(5) 0.0073(4)
    O4 0.0459(7) 0.0524(7) 0.0211(5) -0.0077(5) -0.0003(5) 0.0034(4)
    N1 0.0194(5) 0.0200(5) 0.0250(5) -0.0007(4) 0.0011(4) -0.0019(4)
    N2 0.0207(5) 0.0189(5) 0.0230(5) 0.0012(4) -0.0007(4) -0.0017(4)
    C1 0.0212(6) 0.0239(6) 0.0253(6) 0.0006(5) 0.0014(5) -0.0005(5)
    C2 0.0258(7) 0.0303(7) 0.0302(7) -0.0059(5) -0.0019(6) -0.0016(5)
    C3 0.0267(7) 0.0312(7) 0.0332(7) -0.0076(5) 0.0014(6) 0.0037(6)
    C4 0.0290(7) 0.0281(7) 0.0248(6) -0.0009(5) 0.0019(5) 0.0047(5)
    C5 0.0245(6) 0.0275(7) 0.0236(6) -0.0004(5) -0.0014(5) 0.0009(5)
    C6 0.0209(6) 0.0223(6) 0.0248(6) 0.0005(5) 0.0010(5) -0.0006(5)
    C7 0.0217(6) 0.0235(7) 0.0236(6) 0.0005(5) -0.0012(5) -0.0031(5)
    C8 0.0474(9) 0.0601(11) 0.0234(7) -0.0133(8) -0.0003(7) 0.0057(7)
    C9 0.0246(6) 0.0191(6) 0.0255(6) -0.0018(5) 0.0024(5) -0.0028(5)
    C10 0.0213(6) 0.0239(6) 0.0262(6) -0.0031(5) 0.0005(5) -0.0032(5)
    C11 0.0256(6) 0.0198(6) 0.0242(6) 0.0024(5) 0.0003(5) -0.0024(5)
    C12 0.0257(6) 0.0267(7) 0.0292(7) -0.0003(5) -0.0016(5) -0.0041(5)
    C13 0.0321(7) 0.0295(7) 0.0254(6) 0.0030(6) -0.0053(6) -0.0042(5)
    C14 0.0356(8) 0.0293(7) 0.0219(6) 0.0026(6) 0.0003(6) 0.0011(5)
    C15 0.0291(7) 0.0263(7) 0.0262(7) -0.0006(5) 0.0019(5) 0.0007(5)
    C16 0.0256(6) 0.0200(6) 0.0230(6) 0.0016(5) -0.0004(5) -0.0018(5)
    C17 0.0226(6) 0.0196(6) 0.0257(6) -0.0004(5) 0.0019(5) -0.0018(5)
    C18 0.0581(11) 0.0578(11) 0.0264(7) -0.0113(9) 0.0073(8) 0.0074(7)
    C19 0.0190(6) 0.0244(6) 0.0256(6) 0.0011(5) -0.0022(5) -0.0024(5)
    C20 0.0314(7) 0.0428(9) 0.0304(7) 0.0021(6) -0.0072(6) -0.0077(6)
    C21 0.0331(8) 0.0281(7) 0.0480(9) -0.0089(6) 0.0117(7) -0.0044(6)
_geom_special_details
;
All e.s.d.'s (except the e.s.d. in the dihedral angle between two l.s. planes)
are estimated using the full covariance matrix. The cell e.s.d.'s are taken
into account individually in the estimation of e.s.d.'s in distances, angles
and torsion angles; correlations between e.s.d.'s in cell parameters are only
used when they are defined by crystal symmetry. An approximate (isotropic)
treatment of cell e.s.d.'s is used for estimating e.s.d.'s involving l.s.
planes.
;
loop_
    _geom_bond_atom_site_label_1
    _geom_bond_atom_site_label_2
    _geom_bond_site_symmetry_2
    _geom_bond_distance
    _geom_bond_publ_flag
    Ni1 O2 . 1.8483(9) ?
    Ni1 O1 . 1.8566(9) ?
    Ni1 N1 . 1.8770(11) ?
    Ni1 N2 . 1.8821(11) ?
    O1 C1 . 1.3098(16) ?
    O2 C11 . 1.3107(16) ?
    O3 C4 . 1.3869(16) ?
    O3 C8 . 1.4222(19) ?
    O4 C14 . 1.3833(17) ?
    O4 C18 . 1.420(2) ?
    N1 C7 . 1.2932(17) ?
    N1 C9 . 1.4676(16) ?
    N2 C17 . 1.2917(17) ?
    N2 C19 . 1.4765(16) ?
    C1 C6 . 1.4124(18) ?
    C1 C2 . 1.4211(18) ?
    C2 C3 . 1.371(2) ?
    C2 H2 . 0.9500 ?
    C3 C4 . 1.404(2) ?
    C3 H3 . 0.9500 ?
    C4 C5 . 1.3678(19) ?
    C5 C6 . 1.4195(18) ?
    C5 H5 . 0.9500 ?
    C6 C7 . 1.4286(18) ?
    C7 H7 . 0.9500 ?
    C8 H8A . 0.9800 ?
    C8 H8B . 0.9800 ?
    C8 H8C . 0.9800 ?
    C9 C10 . 1.5264(17) ?
    C9 H9A . 0.9900 ?
    C9 H9B . 0.9900 ?
    C10 C21 . 1.5263(19) ?
    C10 C20 . 1.529(2) ?
    C10 C19 . 1.5425(18) ?
    C11 C16 . 1.4072(18) ?
    C11 C12 . 1.4196(19) ?
    C12 C13 . 1.3710(19) ?
    C12 H12 . 0.9500 ?
    C13 C14 . 1.401(2) ?
    C13 H13 . 0.9500 ?
    C14 C15 . 1.375(2) ?
    C15 C16 . 1.4174(19) ?
    C15 H15 . 0.9500 ?
    C16 C17 . 1.4368(18) ?
    C17 H17 . 0.9500 ?
    C18 H18A . 0.9800 ?
    C18 H18B . 0.9800 ?
    C18 H18C . 0.9800 ?
    C19 H19A . 0.9900 ?
    C19 H19B . 0.9900 ?
    C20 H20A . 0.9800 ?
    C20 H20B . 0.9800 ?
    C20 H20C . 0.9800 ?
    C21 H21A . 0.9800 ?
    C21 H21B . 0.9800 ?
    C21 H21C . 0.9800 ?
loop_
    _geom_angle_atom_site_label_1
    _geom_angle_atom_site_label_2
    _geom_angle_atom_site_label_3
    _geom_angle_site_symmetry_1
    _geom_angle_site_symmetry_3
    _geom_angle
    _geom_angle_publ_flag
    O2 Ni1 O1 . . 84.02(4) ?
    O2 Ni1 N1 . . 170.21(5) ?
    O1 Ni1 N1 . . 92.82(4) ?
    O2 Ni1 N2 . . 93.14(4) ?
    O1 Ni1 N2 . . 171.13(5) ?
    N1 Ni1 N2 . . 91.30(5) ?
    C1 O1 Ni1 . . 126.72(8) ?
    C11 O2 Ni1 . . 126.98(9) ?
    C4 O3 C8 . . 115.62(11) ?
    C14 O4 C18 . . 115.53(12) ?
    C7 N1 C9 . . 117.43(11) ?
    C7 N1 Ni1 . . 126.06(9) ?
    C9 N1 Ni1 . . 116.29(8) ?
    C17 N2 C19 . . 116.69(11) ?
    C17 N2 Ni1 . . 125.98(9) ?
    C19 N2 Ni1 . . 116.25(8) ?
    O1 C1 C6 . . 124.53(12) ?
    O1 C1 C2 . . 118.93(12) ?
    C6 C1 C2 . . 116.53(12) ?
    C3 C2 C1 . . 121.38(13) ?
    C3 C2 H2 . . 119.3 ?
    C1 C2 H2 . . 119.3 ?
    C2 C3 C4 . . 121.28(13) ?
    C2 C3 H3 . . 119.4 ?
    C4 C3 H3 . . 119.4 ?
    C5 C4 O3 . . 125.32(13) ?
    C5 C4 C3 . . 119.38(13) ?
    O3 C4 C3 . . 115.30(12) ?
    C4 C5 C6 . . 120.03(12) ?
    C4 C5 H5 . . 120.0 ?
    C6 C5 H5 . . 120.0 ?
    C1 C6 C5 . . 121.40(12) ?
    C1 C6 C7 . . 119.97(12) ?
    C5 C6 C7 . . 118.23(12) ?
    N1 C7 C6 . . 125.60(12) ?
    N1 C7 H7 . . 117.2 ?
    C6 C7 H7 . . 117.2 ?
    O3 C8 H8A . . 109.5 ?
    O3 C8 H8B . . 109.5 ?
    H8A C8 H8B . . 109.5 ?
    O3 C8 H8C . . 109.5 ?
    H8A C8 H8C . . 109.5 ?
    H8B C8 H8C . . 109.5 ?
    N1 C9 C10 . . 112.90(10) ?
    N1 C9 H9A . . 109.0 ?
    C10 C9 H9A . . 109.0 ?
    N1 C9 H9B . . 109.0 ?
    C10 C9 H9B . . 109.0 ?
    H9A C9 H9B . . 107.8 ?
    C21 C10 C9 . . 107.99(11) ?
    C21 C10 C20 . . 110.79(12) ?
    C9 C10 C20 . . 109.78(11) ?
    C21 C10 C19 . . 110.51(11) ?
    C9 C10 C19 . . 110.31(10) ?
    C20 C10 C19 . . 107.48(11) ?
    O2 C11 C16 . . 124.67(12) ?
    O2 C11 C12 . . 118.43(12) ?
    C16 C11 C12 . . 116.88(12) ?
    C13 C12 C11 . . 121.59(13) ?
    C13 C12 H12 . . 119.2 ?
    C11 C12 H12 . . 119.2 ?
    C12 C13 C14 . . 120.89(13) ?
    C12 C13 H13 . . 119.6 ?
    C14 C13 H13 . . 119.6 ?
    C15 C14 O4 . . 125.58(14) ?
    C15 C14 C13 . . 119.40(13) ?
    O4 C14 C13 . . 115.01(13) ?
    C14 C15 C16 . . 120.19(13) ?
    C14 C15 H15 . . 119.9 ?
    C16 C15 H15 . . 119.9 ?
    C11 C16 C15 . . 121.02(12) ?
    C11 C16 C17 . . 119.92(12) ?
    C15 C16 C17 . . 118.64(12) ?
    N2 C17 C16 . . 125.50(12) ?
    N2 C17 H17 . . 117.2 ?
    C16 C17 H17 . . 117.2 ?
    O4 C18 H18A . . 109.5 ?
    O4 C18 H18B . . 109.5 ?
    H18A C18 H18B . . 109.5 ?
    O4 C18 H18C . . 109.5 ?
    H18A C18 H18C . . 109.5 ?
    H18B C18 H18C . . 109.5 ?
    N2 C19 C10 . . 113.82(11) ?
    N2 C19 H19A . . 108.8 ?
    C10 C19 H19A . . 108.8 ?
    N2 C19 H19B . . 108.8 ?
    C10 C19 H19B . . 108.8 ?
    H19A C19 H19B . . 107.7 ?
    C10 C20 H20A . . 109.5 ?
    C10 C20 H20B . . 109.5 ?
    H20A C20 H20B . . 109.5 ?
    C10 C20 H20C . . 109.5 ?
    H20A C20 H20C . . 109.5 ?
    H20B C20 H20C . . 109.5 ?
    C10 C21 H21A . . 109.5 ?
    C10 C21 H21B . . 109.5 ?
    H21A C21 H21B . . 109.5 ?
    C10 C21 H21C . . 109.5 ?
    H21A C21 H21C . . 109.5 ?
    H21B C21 H21C . . 109.5 ?
loop_
    _geom_torsion_atom_site_label_1
    _geom_torsion_atom_site_label_2
    _geom_torsion_atom_site_label_3
    _geom_torsion_atom_site_label_4
    _geom_torsion_site_symmetry_1
    _geom_torsion_site_symmetry_2
    _geom_torsion_site_symmetry_3
    _geom_torsion_site_symmetry_4
    _geom_torsion
    _geom_torsion_publ_flag
    O2 Ni1 O1 C1 . . . . 167.96(12) ?
    N1 Ni1 O1 C1 . . . . -21.33(12) ?
    N2 Ni1 O1 C1 . . . . 96.3(3) ?
    O1 Ni1 O2 C11 . . . . 168.52(11) ?
    N1 Ni1 O2 C11 . . . . 97.0(3) ?
    N2 Ni1 O2 C11 . . . . -19.91(11) ?
    O2 Ni1 N1 C7 . . . . 87.7(3) ?
    O1 Ni1 N1 C7 . . . . 16.86(11) ?
    N2 Ni1 N1 C7 . . . . -155.28(11) ?
    O2 Ni1 N1 C9 . . . . -86.7(3) ?
    O1 Ni1 N1 C9 . . . . -157.53(9) ?
    N2 Ni1 N1 C9 . . . . 30.33(9) ?
    O2 Ni1 N2 C17 . . . . 14.38(12) ?
    O1 Ni1 N2 C17 . . . . 85.4(3) ?
    N1 Ni1 N2 C17 . . . . -156.90(12) ?
    O2 Ni1 N2 C19 . . . . -153.30(9) ?
    O1 Ni1 N2 C19 . . . . -82.3(3) ?
    N1 Ni1 N2 C19 . . . . 35.43(9) ?
    Ni1 O1 C1 C6 . . . . 13.03(19) ?
    Ni1 O1 C1 C2 . . . . -168.29(10) ?
    O1 C1 C2 C3 . . . . -179.21(13) ?
    C6 C1 C2 C3 . . . . -0.4(2) ?
    C1 C2 C3 C4 . . . . 0.3(2) ?
    C8 O3 C4 C5 . . . . 9.4(2) ?
    C8 O3 C4 C3 . . . . -170.61(14) ?
    C2 C3 C4 C5 . . . . -0.2(2) ?
    C2 C3 C4 O3 . . . . 179.77(14) ?
    O3 C4 C5 C6 . . . . -179.65(13) ?
    C3 C4 C5 C6 . . . . 0.3(2) ?
    O1 C1 C6 C5 . . . . 179.26(13) ?
    C2 C1 C6 C5 . . . . 0.56(19) ?
    O1 C1 C6 C7 . . . . 6.7(2) ?
    C2 C1 C6 C7 . . . . -171.96(12) ?
    C4 C5 C6 C1 . . . . -0.5(2) ?
    C4 C5 C6 C7 . . . . 172.12(12) ?
    C9 N1 C7 C6 . . . . 170.27(12) ?
    Ni1 N1 C7 C6 . . . . -4.06(19) ?
    C1 C6 C7 N1 . . . . -11.4(2) ?
    C5 C6 C7 N1 . . . . 175.86(13) ?
    C7 N1 C9 C10 . . . . 112.05(13) ?
    Ni1 N1 C9 C10 . . . . -73.06(12) ?
    N1 C9 C10 C21 . . . . 161.18(11) ?
    N1 C9 C10 C20 . . . . -77.94(14) ?
    N1 C9 C10 C19 . . . . 40.32(15) ?
    Ni1 O2 C11 C16 . . . . 12.44(19) ?
    Ni1 O2 C11 C12 . . . . -169.17(9) ?
    O2 C11 C12 C13 . . . . 179.71(13) ?
    C16 C11 C12 C13 . . . . -1.8(2) ?
    C11 C12 C13 C14 . . . . 1.2(2) ?
    C18 O4 C14 C15 . . . . -3.2(2) ?
    C18 O4 C14 C13 . . . . 177.78(14) ?
    C12 C13 C14 C15 . . . . 0.3(2) ?
    C12 C13 C14 O4 . . . . 179.37(13) ?
    O4 C14 C15 C16 . . . . 179.91(13) ?
    C13 C14 C15 C16 . . . . -1.1(2) ?
    O2 C11 C16 C15 . . . . 179.35(13) ?
    C12 C11 C16 C15 . . . . 0.93(19) ?
    O2 C11 C16 C17 . . . . 6.8(2) ?
    C12 C11 C16 C17 . . . . -171.57(12) ?
    C14 C15 C16 C11 . . . . 0.5(2) ?
    C14 C15 C16 C17 . . . . 173.07(13) ?
    C19 N2 C17 C16 . . . . 166.28(12) ?
    Ni1 N2 C17 C16 . . . . -1.35(19) ?
    C11 C16 C17 N2 . . . . -12.5(2) ?
    C15 C16 C17 N2 . . . . 174.77(13) ?
    C17 N2 C19 C10 . . . . 121.25(13) ?
    Ni1 N2 C19 C10 . . . . -69.89(13) ?
    C21 C10 C19 N2 . . . . -90.70(14) ?
    C9 C10 C19 N2 . . . . 28.64(15) ?
    C20 C10 C19 N2 . . . . 148.30(11) ?
data_global
_journal_date_recd_electronic     2009-05-24
_journal_date_accepted     2009-05-26
_journal_name_full     'Acta Crystallographica, Section E'
_journal_year     2009
_journal_volume     65
_journal_issue      7
_journal_page_first     m703
_journal_page_last     m703
_journal_paper_category     QM
_journal_coeditor_code     BT2968
_publ_contact_author_name     'Mohammad Hossein Habibi'
_publ_contact_author_address
;
Catalysis Division
Department of Chemistry
University of Isfahan
Isfahan 81746-73441
Iran
;
_publ_contact_author_email     'mhhabibi@yahoo.com'
_publ_contact_author_fax     '+98-3116689732'
_publ_contact_author_phone     '+98-9131160246'
_publ_section_title
;\
{4,4'-Dimethoxy-2,2'-[2,2-dimethylpropane-1,3-diylbis(nitrilomethylidyne)]\
diphenolato}nickel(II)
;
loop_
    _publ_author_name
    _publ_author_footnote
    _publ_author_address
    'Montazerozohori, Morteza' .
;
Department of Chemistry
Yasouj University
Yasouj 75914-353
Iran
;
    'Habibi, Mohammad Hossein' .
;
Catalysis Division
Department of Chemistry
University of Isfahan
Isfahan 81746-73441
Iran
;
    'Mokhtari, Reza' .
;
Catalysis Division
Department of Chemistry
University of Isfahan
Isfahan 81746-73441
Iran
;
    'Yamane, Yuki' .
;
Department of Chemistry, Faculty of Science, Okayama University
Tsushima-naka 3-1-1, Okayama 700-8530, Japan
;
    'Suzuki, Takayoshi' .
;
Department of Chemistry, Faculty of Science, Okayama University
Tsushima-naka 3-1-1, Okayama 700-8530, Japan
;
