# Supplementary material for: {4,4′-Dimeth­oxy-2,2′-[2,2-dimethyl­propane-1,3-diylbis(nitrilo­methyl­idyne)]diphenolato}nickel(II)
Source: Acta Crystallogr Sect E Struct Rep Online. 2009 Jun 6;65(Pt 7):m703. doi: 10.1107/S1600536809019965 (PMC2969458; doi:10.1107/S1600536809019965)
Supplement: Supplementary file 2 [file e-65-0m703-Isup2.hkl]

# 
# h,k,l, Fc-squared, Fo-squared, sigma(Fo-squared) and status flag 
# 
data_I
_shelx_title '  081208' 
_shelx_refln_list_code          4 
_shelx_F_calc_maximum      537.02 
_exptl_crystal_F_000      1792.00 
_reflns_d_resolution_high  0.7701 
 
loop_ 
 _symmetry_equiv_pos_as_xyz 
 'x, y, z' 
 '-x+1/2, y+1/2, z' 
 'x, -y+1/2, z+1/2' 
 '-x+1/2, -y, z+1/2' 
 '-x, -y, -z' 
 'x-1/2, -y-1/2, -z' 
 '-x, y-1/2, -z-1/2' 
 'x-1/2, y, -z-1/2' 
 
_cell_length_a    15.6110 
_cell_length_b     9.1151 
_cell_length_c    26.8142 
_cell_angle_alpha  90.000 
_cell_angle_beta   90.000 
_cell_angle_gamma  90.000 
 
_shelx_F_squared_multiplier     1.000 
 
loop_ 
 _refln_index_h 
 _refln_index_k 
 _refln_index_l 
 _refln_F_squared_calc 
 _refln_F_squared_meas 
 _refln_F_squared_sigma 
 _refln_observed_status 
   4   0   0     3175.51     3355.05     27.72 o 
   6   0   0     2856.69     2748.08     37.11 o 
   8   0   0     1597.36     1203.74     16.07 o 
  10   0   0    30925.91    33479.67    384.43 o 
  12   0   0     4104.68     3857.65     64.69 o 
  14   0   0     1015.99      937.15     19.67 o 
  16   0   0      662.08      639.32     18.92 o 
  18   0   0     1087.57     1107.08     18.01 o 
  20   0   0     1377.71     1427.83     23.24 o 
   2   1   0    10311.15    11764.19     60.23 o 
   4   1   0    10753.46    11528.40     60.40 o 
   6   1   0    14030.34    13576.39     76.15 o 
   8   1   0     3133.70     2769.96     31.14 o 
  10   1   0      261.93      209.87      5.48 o 
  12   1   0     1609.71     1607.49     18.77 o 
  14   1   0     3076.00     3070.43     23.26 o 
  16   1   0     3891.25     3962.57     30.50 o 
  18   1   0     3336.25     3446.33     31.55 o 
  20   1   0       20.28       16.43      7.63 o 
   0   2   0    68402.64    73653.76    810.52 o 
   2   2   0   288387.56   304499.31   3280.25 o 
   4   2   0      153.74      168.29      4.74 o 
   6   2   0     1696.33     1988.75     13.29 o 
   8   2   0    10248.77    10151.13     60.18 o 
  10   2   0     2962.95     2896.86     24.14 o 
  12   2   0     6900.00     6942.79     57.26 o 
  14   2   0      144.76      152.33      7.66 o 
  16   2   0      847.85      865.00     12.64 o 
  18   2   0      914.37      903.35     15.69 o 
   2   3   0    87351.34    96832.96    818.46 o 
   4   3   0     1869.32     1738.66     13.36 o 
   6   3   0     7048.14     7330.76     43.31 o 
   8   3   0     3982.40     3983.51     27.96 o 
  10   3   0     1325.70     1354.76     13.05 o 
  12   3   0      334.04      322.78      8.70 o 
  14   3   0     1113.91     1123.07     15.78 o 
  16   3   0     1347.73     1396.32     19.10 o 
  18   3   0       37.12       37.29      6.80 o 
   0   4   0     3223.84     3367.37     36.00 o 
   2   4   0      857.49      881.49     10.52 o 
   4   4   0    36951.25    42729.62    320.00 o 
   6   4   0      357.67      327.80     12.19 o 
   8   4   0      110.20      108.41      5.96 o 
  10   4   0      438.44      450.25     12.28 o 
  12   4   0     1121.08     1061.99     19.44 o 
  14   4   0       42.41       48.29      7.09 o 
  16   4   0      562.94      561.82     14.14 o 
  18   4   0       10.88       12.37      8.57 o 
   2   5   0    10032.04    10332.88     71.63 o 
   4   5   0    24938.63    25989.15    234.31 o 
   6   5   0     3187.21     2946.11     23.15 o 
   8   5   0     1186.98     1171.03     14.99 o 
  10   5   0       14.88        3.79      6.54 o 
  12   5   0     1214.21     1177.20     21.01 o 
  14   5   0     1808.37     1811.86     26.13 o 
  16   5   0      464.29      477.07     13.17 o 
  18   5   0      152.23      138.01     13.17 o 
   0   6   0      570.30      492.75     17.17 o 
   2   6   0       27.48       60.44      7.49 o 
   4   6   0     9120.47     9206.81     70.78 o 
   6   6   0      434.55      420.29     12.00 o 
   8   6   0      187.70      188.07      9.74 o 
  10   6   0     3430.89     3371.32     27.29 o 
  12   6   0      727.64      704.93     17.93 o 
  14   6   0     1487.92     1476.06     23.56 o 
  16   6   0      578.65      637.21     13.54 o 
   2   7   0      729.36      672.46     15.97 o 
   4   7   0     9870.54     9608.04     76.01 o 
   6   7   0    12189.35    12201.75     89.20 o 
   8   7   0     2640.03     2545.71     25.00 o 
  10   7   0     1048.59      963.31     17.26 o 
  12   7   0     1394.30     1433.46     22.66 o 
  14   7   0     4895.44     4922.43     51.66 o 
  16   7   0     2133.03     2127.68     33.79 o 
   0   8   0       53.40       77.77     17.58 o 
   2   8   0     4457.51     4385.03     42.97 o 
   4   8   0     3634.22     3672.26     40.54 o 
   6   8   0     1606.61     1589.97     22.61 o 
   8   8   0     1763.52     1838.50     24.69 o 
  10   8   0      217.21      296.58     13.16 o 
  12   8   0     1072.51     1135.03     23.98 o 
  14   8   0      709.13      667.90     19.11 o 
   2   9   0     1839.71     1836.60     28.53 o 
   4   9   0     1154.80     1131.97     26.10 o 
   6   9   0      280.32      241.71     15.89 o 
   8   9   0      505.91      489.30     16.62 o 
  10   9   0        5.14       -2.16     10.53 o 
  12   9   0      369.71      391.35     20.86 o 
   0  10   0     2603.38     2610.47     99.96 o 
   2  10   0      148.45      136.61     17.49 o 
   4  10   0      647.57      650.59     32.98 o 
   6  10   0      331.07      318.63     17.77 o 
   8  10   0       11.95       21.88     12.06 o 
  10  10   0        4.39        1.29     10.72 o 
   2  11   0      120.32      136.62     20.74 o 
   4  11   0        2.33      -13.39     13.39 o 
   6  11   0      115.33      125.60     17.29 o 
   2   1   1     5793.97     6122.05     20.00 o 
   3   1   1        5.25       21.04      1.72 o 
   4   1   1    20524.61    22605.61     90.80 o 
   5   1   1     8624.00     9282.61     36.06 o 
   6   1   1     3479.74     3505.38     15.79 o 
   7   1   1     2027.96     2172.98     11.79 o 
   8   1   1     1092.44     1133.05     10.57 o 
   9   1   1     1037.45      925.23      8.00 o 
  10   1   1     2031.64     2215.94     11.47 o 
  11   1   1     2295.38     2207.26     12.24 o 
  12   1   1      501.84      532.19      5.87 o 
  13   1   1       49.98       50.11      4.50 o 
  14   1   1       23.37       19.32      3.83 o 
  15   1   1        0.40        0.14      3.58 o 
  16   1   1       10.14        7.60      4.44 o 
  17   1   1       15.29       15.55      4.31 o 
  18   1   1        6.15        1.10      4.23 o 
  19   1   1      998.19      994.71     10.94 o 
  20   1   1        1.48        0.31      4.24 o 
   0   2   1     2344.98     2658.65     18.83 o 
   1   2   1    48840.79    54133.26    282.94 o 
   2   2   1    20850.52    22240.77    101.48 o 
   3   2   1    76369.55    83451.13    425.84 o 
   4   2   1     5076.75     5443.06     20.03 o 
   5   2   1     2940.85     2498.24     10.31 o 
   6   2   1       54.41       74.85      3.05 o 
   7   2   1     5710.29     5349.95     21.90 o 
   8   2   1      236.06      191.52      3.61 o 
   9   2   1     2099.87     2053.29     11.36 o 
  10   2   1      758.39      792.94     12.10 o 
  11   2   1      795.58      821.56      7.25 o 
  12   2   1     1103.54     1115.49      9.39 o 
  13   2   1     2566.72     2504.77     14.63 o 
  14   2   1      164.98      169.76      4.92 o 
  15   2   1     2808.93     2643.67     15.19 o 
  16   2   1       20.93       20.00      4.27 o 
  17   2   1     2766.43     2725.40     18.46 o 
  18   2   1        0.97        6.03      4.23 o 
  19   2   1      521.06      544.70      9.76 o 
   1   3   1    69563.92    76150.41    432.25 o 
   2   3   1      130.17      153.64      4.00 o 
   3   3   1    10930.85    11185.99     50.57 o 
   4   3   1      166.22      153.02      5.50 o 
   5   3   1      713.12      682.59      5.62 o 
   6   3   1     1085.76     1276.99      8.39 o 
   7   3   1     4796.38     4653.86     21.54 o 
   8   3   1     4069.30     4485.76     21.82 o 
   9   3   1    14693.53    14587.58     67.76 o 
  10   3   1      228.76      234.98      5.13 o 
  11   3   1     7123.57     6762.51     31.41 o 
  12   3   1       48.87       57.66      3.98 o 
  13   3   1     2307.36     2282.52     14.58 o 
  14   3   1      545.49      530.33      7.67 o 
  15   3   1        4.65        8.78      4.29 o 
  16   3   1       32.52       27.86      4.68 o 
  17   3   1      825.34      848.22      9.98 o 
  18   3   1        4.08        2.59      4.23 o 
  19   3   1     2214.41     2209.64     17.65 o 
   0   4   1     4284.83     4650.39     32.35 o 
   1   4   1      197.39      172.94      4.44 o 
   2   4   1      261.93      298.30      6.42 o 
   3   4   1     1718.45     1485.24     13.15 o 
   4   4   1     6539.36     6854.97     32.68 o 
   5   4   1    13903.67    12945.95     56.21 o 
   6   4   1     9531.37    10085.32     43.91 o 
   7   4   1     5262.50     4792.20     22.12 o 
   8   4   1      104.82      117.67      4.18 o 
   9   4   1      450.57      440.68      7.58 o 
  10   4   1      309.48      288.68      6.21 o 
  11   4   1      996.08      967.96      9.31 o 
  12   4   1      254.22      212.22      6.91 o 
  13   4   1     3893.22     3801.99     23.06 o 
  14   4   1      558.67      533.85      9.79 o 
  15   4   1     7240.29     7130.20     46.46 o 
  16   4   1        0.26        0.75      6.40 o 
  17   4   1     2196.15     2209.26     18.83 o 
  18   4   1        4.71       14.41      6.13 o 
  19   4   1      308.66      305.62      8.99 o 
   1   5   1     5775.87     5705.54     28.89 o 
   2   5   1      151.19      180.99      5.32 o 
   3   5   1    22521.68    23656.30    121.13 o 
   4   5   1      870.23      907.66      9.09 o 
   5   5   1     1126.59     1147.18      9.64 o 
   6   5   1      825.83      900.59     13.14 o 
   7   5   1     4862.14     4774.65     23.98 o 
   8   5   1      597.77      622.00      7.33 o 
   9   5   1     2964.09     2919.87     16.84 o 
  10   5   1        0.78        9.11      4.09 o 
  11   5   1    10518.09    10317.15     58.30 o 
  12   5   1       12.52       13.39      6.40 o 
  13   5   1     3554.03     3534.57     23.67 o 
  14   5   1       60.00       46.13      6.02 o 
  15   5   1      164.54      161.05      8.73 o 
  16   5   1      373.46      374.62      9.21 o 
  17   5   1      744.71      678.24     12.57 o 
  18   5   1       56.31       35.01      7.79 o 
   0   6   1      876.16      872.03     14.41 o 
   1   6   1     1779.69     1923.21     13.27 o 
   2   6   1      717.07      772.92      8.70 o 
   3   6   1     1441.22     1635.26     13.25 o 
   4   6   1     1735.84     1690.18     16.67 o 
   5   6   1      743.77      680.61      9.83 o 
   6   6   1     4063.78     4207.12     22.97 o 
   7   6   1     2201.90     2062.34     14.88 o 
   8   6   1     2011.48     2007.08     15.01 o 
   9   6   1      330.17      308.59      7.21 o 
  10   6   1       49.12       56.77      5.86 o 
  11   6   1      105.95      100.23      6.63 o 
  12   6   1       55.58       52.80      6.42 o 
  13   6   1      405.46      418.28     10.62 o 
  14   6   1        0.16       -0.29      6.20 o 
  15   6   1     1177.35     1192.13     22.42 o 
  16   6   1       50.06       47.12      6.34 o 
  17   6   1     1318.12     1315.13     14.95 o 
   1   7   1      713.85      748.81     11.54 o 
   2   7   1      137.34      139.47      7.71 o 
   3   7   1      392.46      391.36     11.16 o 
   4   7   1       53.00       71.81      7.76 o 
   5   7   1       35.76       33.85      6.29 o 
   6   7   1     1242.79     1236.78     19.04 o 
   7   7   1      117.40       93.40      7.10 o 
   8   7   1      449.77      432.96      9.26 o 
   9   7   1      404.56      379.09     10.12 o 
  10   7   1      447.64      419.33      9.18 o 
  11   7   1        1.82        0.83      5.22 o 
  12   7   1        2.45       -4.25      6.43 o 
  13   7   1        6.36        3.25      6.87 o 
  14   7   1        0.03       -7.86      7.86 o 
  15   7   1      139.01      125.44      8.28 o 
  16   7   1       33.82       22.67      6.17 o 
   0   8   1     1147.94     1135.95     18.83 o 
   1   8   1        1.14       -0.61      6.17 o 
   2   8   1     1394.82     1371.69     25.43 o 
   3   8   1     1308.16     1271.86     14.67 o 
   4   8   1      247.90      245.42     10.81 o 
   5   8   1     2295.98     2252.67     19.42 o 
   6   8   1       17.33       20.40      6.17 o 
   7   8   1     1527.51     1455.05     14.78 o 
   8   8   1      114.52      100.18      7.58 o 
   9   8   1      243.83      245.96      8.66 o 
  10   8   1      235.26      186.38      9.24 o 
  11   8   1      295.70      287.14      9.52 o 
  12   8   1      168.20      162.89     10.32 o 
  13   8   1      790.45      794.55     15.66 o 
  14   8   1       55.10       49.48      8.45 o 
   1   9   1      583.91      593.65     17.28 o 
   2   9   1       58.07       57.91     12.11 o 
   3   9   1     1403.54     1377.33     17.89 o 
   4   9   1      165.79      156.40     10.33 o 
   5   9   1      917.45      916.04     16.63 o 
   6   9   1       56.91       54.05      7.66 o 
   7   9   1       67.66       82.25      8.03 o 
   8   9   1      275.16      248.48     10.33 o 
   9   9   1      945.49     1024.10     15.64 o 
  10   9   1      134.83      125.17      9.71 o 
  11   9   1      726.18      816.32     15.05 o 
  12   9   1      125.87       90.93     10.66 o 
  13   9   1     1600.70     1541.74     20.51 o 
   0  10   1      281.26      281.48     19.21 o 
   1  10   1      754.86      776.20     21.69 o 
   2  10   1      244.22      260.71     13.65 o 
   3  10   1     2492.18     2464.31     27.95 o 
   4  10   1      176.77      180.50     12.96 o 
   5  10   1     4467.54     4459.68     32.94 o 
   6  10   1       55.56       47.13      9.36 o 
   7  10   1     3549.24     3561.98     28.07 o 
   8  10   1      163.46      164.54     10.47 o 
   9  10   1     1245.20     1254.96     18.52 o 
  10  10   1       85.70       91.60     10.19 o 
   1  11   1     1008.89     1093.55     34.40 o 
   2  11   1        1.86        6.87     10.48 o 
   3  11   1      570.60      604.59     16.92 o 
   4  11   1        1.24       -6.11      8.94 o 
   5  11   1       11.78       12.73     10.04 o 
   6  11   1      221.37      232.24     12.27 o 
   7  11   1       17.58       26.38     10.36 o 
   2   0   2    68989.44    72897.13    638.51 o 
   3   0   2     2161.62     2268.01     14.86 o 
   4   0   2    13530.26    14940.25    112.40 o 
   5   0   2    18327.71    19903.90    102.73 o 
   6   0   2       83.37      111.00      2.98 o 
   7   0   2     1831.19     2005.34     12.28 o 
   8   0   2    28983.88    30266.01    213.46 o 
   9   0   2    11835.35    13326.38    121.95 o 
  10   0   2    40244.88    42519.27    324.69 o 
  11   0   2      293.74      262.26     13.35 o 
  12   0   2    10672.04    10343.73     73.32 o 
  13   0   2      465.82      491.07     10.35 o 
  14   0   2     1582.32     1555.07     17.18 o 
  15   0   2        9.64       22.50      6.82 o 
  16   0   2      132.41      131.71      8.28 o 
  17   0   2       17.76       19.88      7.60 o 
  18   0   2     1523.99     1458.41     21.57 o 
  19   0   2       27.94       21.03      5.84 o 
  20   0   2      485.73      484.96     13.52 o 
   1   1   2      169.38      164.89      3.03 o 
   2   1   2     1587.15     1731.28      6.63 o 
   3   1   2    16293.98    18017.79     69.19 o 
   4   1   2    37087.09    39025.98    170.38 o 
   5   1   2     1191.31     1052.19      5.94 o 
   6   1   2    20527.29    21872.54     85.44 o 
   7   1   2     4026.21     4229.62     24.18 o 
   8   1   2     8387.95     8461.48     36.39 o 
   9   1   2     1829.11     1815.55     11.36 o 
  10   1   2        1.64        6.91      2.81 o 
  11   1   2     4053.48     4169.30     20.75 o 
  12   1   2      215.21      213.64      4.52 o 
  13   1   2      970.62      911.40      8.77 o 
  14   1   2      511.56      521.36      6.33 o 
  15   1   2      122.20      113.24      4.78 o 
  16   1   2     4258.35     4290.01     25.73 o 
  17   1   2       78.20       65.39      4.99 o 
  18   1   2     2827.49     2861.36     19.49 o 
  19   1   2        8.34       12.60      4.84 o 
  20   1   2       33.33       35.46      8.88 o 
   0   2   2    31840.04    35059.18    240.57 o 
   1   2   2     2843.37     2917.14     13.52 o 
   2   2   2      428.16      436.84      4.12 o 
   3   2   2    52304.12    57469.16    287.87 o 
   4   2   2     4108.60     4207.51     15.74 o 
   5   2   2     7183.58     7558.41     29.26 o 
   6   2   2    12551.50    13306.93     56.39 o 
   7   2   2     9139.31    10339.04     42.24 o 
   8   2   2     5405.93     5448.85     23.33 o 
   9   2   2       25.52       35.55      2.85 o 
  10   2   2    12980.55    12899.82     51.21 o 
  11   2   2     1439.87     1463.88      9.58 o 
  12   2   2     7644.19     7642.88     34.94 o 
  13   2   2       60.53       63.22      4.02 o 
  14   2   2      132.14      137.57      4.70 o 
  15   2   2       68.17       63.02      4.56 o 
  16   2   2      817.12      776.41      8.72 o 
  17   2   2       46.78       47.51      4.90 o 
  18   2   2      212.65      232.92      6.67 o 
  19   2   2        2.54        5.43      5.26 o 
   1   3   2      245.24      307.12      4.32 o 
   2   3   2      393.39      498.55      4.74 o 
   3   3   2      328.54      344.76      4.32 o 
   4   3   2      488.62      484.56      4.73 o 
   5   3   2     3319.63     3484.86     15.31 o 
   6   3   2     6990.08     7077.27     29.35 o 
   7   3   2     2913.65     3293.01     22.10 o 
   8   3   2       96.88      118.97      7.53 o 
   9   3   2      127.73      132.60      4.66 o 
  10   3   2     2482.61     2470.46     14.38 o 
  11   3   2      549.52      584.86      6.44 o 
  12   3   2      928.58      933.53      8.13 o 
  13   3   2      157.85      163.67      5.64 o 
  14   3   2      283.17      278.88      7.34 o 
  15   3   2        4.07        5.20      4.12 o 
  16   3   2      228.41      232.85      7.60 o 
  17   3   2      124.65      122.25      6.40 o 
  18   3   2      259.12      283.99      8.81 o 
  19   3   2       46.91       46.24      6.65 o 
   0   4   2     1693.24     1675.81     14.86 o 
   1   4   2     4566.31     4957.74     24.31 o 
   2   4   2        1.23        9.29      2.96 o 
   3   4   2     3585.07     3848.34     19.67 o 
   4   4   2     1016.99      988.12      7.57 o 
   5   4   2    26016.02    28748.93    130.59 o 
   6   4   2      768.22      754.47      6.37 o 
   7   4   2       26.03       34.95      4.89 o 
   8   4   2      841.00      912.62      8.61 o 
   9   4   2       14.39       19.06      3.62 o 
  10   4   2      327.80      322.80     10.59 o 
  11   4   2        0.15        2.03      4.14 o 
  12   4   2        6.04        5.96      4.17 o 
  13   4   2       78.32      102.47      5.50 o 
  14   4   2      319.46      289.61      6.86 o 
  15   4   2       14.21        7.56      5.27 o 
  16   4   2      248.80      262.19      9.06 o 
  17   4   2       47.78       41.16      6.33 o 
  18   4   2        9.95        3.40      5.13 o 
  19   4   2        0.04       -1.95      5.50 o 
   1   5   2      215.38      236.63      5.90 o 
   2   5   2     3688.37     3596.61     20.36 o 
   3   5   2      753.36      856.20     12.91 o 
   4   5   2     6399.89     6337.55     31.99 o 
   5   5   2     1297.78     1240.50      9.62 o 
   6   5   2     9519.88     9442.37     43.29 o 
   7   5   2      640.56      651.74      7.87 o 
   8   5   2      366.93      339.81      6.20 o 
   9   5   2       26.90       24.08      4.39 o 
  10   5   2       32.81       35.18      6.66 o 
  11   5   2      134.30      146.86      6.50 o 
  12   5   2     1395.99     1365.92     12.61 o 
  13   5   2      386.82      338.25      7.63 o 
  14   5   2     2313.74     2206.01     17.74 o 
  15   5   2        2.84       10.26      5.74 o 
  16   5   2      908.66      941.58     16.30 o 
  17   5   2       23.84       15.90      6.97 o 
  18   5   2      263.81      256.97      9.70 o 
   0   6   2     1018.06      816.01     14.33 o 
   1   6   2      107.29      111.14      6.33 o 
   2   6   2     3272.73     2986.05     21.22 o 
   3   6   2      200.61      260.91      8.24 o 
   4   6   2      728.83      707.35      9.64 o 
   5   6   2      691.50      730.26      9.38 o 
   6   6   2        1.99       -0.49      3.90 o 
   7   6   2     3567.98     3611.90     21.65 o 
   8   6   2     5618.17     5417.86     29.11 o 
   9   6   2       92.28       76.69      6.06 o 
  10   6   2     1732.79     1604.31     13.51 o 
  11   6   2      905.46      821.27     11.05 o 
  12   6   2     3494.43     3452.86     24.79 o 
  13   6   2        7.39       14.88      7.03 o 
  14   6   2     1375.84     1416.79     17.55 o 
  15   6   2      231.86      235.83      8.63 o 
  16   6   2       18.07       25.02      6.27 o 
  17   6   2       20.48       11.39      6.42 o 
   1   7   2      402.79      428.69      8.64 o 
   2   7   2     3723.81     3693.66     24.93 o 
   3   7   2       10.64       18.21      6.19 o 
   4   7   2    11618.63    11661.96     63.59 o 
   5   7   2      611.75      602.33      9.89 o 
   6   7   2     7008.53     6859.94     37.11 o 
   7   7   2     3037.97     2960.77     20.29 o 
   8   7   2     3054.38     2991.90     20.47 o 
   9   7   2        4.70        8.40      5.85 o 
  10   7   2       71.61       72.45      7.17 o 
  11   7   2      106.96      115.21      7.65 o 
  12   7   2     1472.31     1447.04     17.62 o 
  13   7   2       67.57       54.39      7.92 o 
  14   7   2     4388.09     4509.88     33.38 o 
  15   7   2       65.33       45.83      7.63 o 
  16   7   2     1528.79     1555.71     19.75 o 
   0   8   2     1236.17     1186.57     43.24 o 
   1   8   2       82.58       99.93      8.54 o 
   2   8   2     1610.96     1521.06     16.15 o 
   3   8   2      225.56      242.69     12.46 o 
   4   8   2     1512.95     1469.31     16.95 o 
   5   8   2        1.11       -1.43      5.68 o 
   6   8   2      583.82      566.60     10.90 o 
   7   8   2       54.72       35.67      6.99 o 
   8   8   2     1620.94     1626.42     16.21 o 
   9   8   2      179.97      187.57      9.43 o 
  10   8   2     3833.15     3936.72     26.75 o 
  11   8   2       21.45       15.69      6.40 o 
  12   8   2     1750.18     1891.20     20.14 o 
  13   8   2        1.97        3.45      7.42 o 
  14   8   2      838.80      836.90     15.10 o 
   1   9   2        0.55        9.43      8.82 o 
   2   9   2     3331.83     3377.80     28.00 o 
   3   9   2       65.07       58.87      9.16 o 
   4   9   2     1784.63     1771.48     32.69 o 
   5   9   2       32.50       27.00      7.74 o 
   6   9   2      740.12      760.30     12.97 o 
   7   9   2      434.21      426.96     11.66 o 
   8   9   2      444.17      453.69     12.88 o 
   9   9   2     2395.60     2300.66     21.21 o 
  10   9   2       10.08       27.33      7.14 o 
  11   9   2        0.38        6.65      6.47 o 
  12   9   2     1169.21     1250.76     18.09 o 
  13   9   2       81.02       71.30     10.68 o 
   0  10   2      210.83      230.86     18.59 o 
   1  10   2       98.46      102.20     10.94 o 
   2  10   2       59.50       59.20     10.83 o 
   3  10   2      435.39      439.10     15.81 o 
   4  10   2        4.39       -3.11      9.39 o 
   5  10   2       31.03       33.78      9.18 o 
   6  10   2       68.58       54.86      8.80 o 
   7  10   2        4.57       -1.31      7.92 o 
   8  10   2      437.72      487.84     15.05 o 
   9  10   2      277.66      242.49     11.38 o 
  10  10   2      277.11      337.01     11.94 o 
   1  11   2      154.59      156.90     16.70 o 
   2  11   2       49.73       36.54     11.83 o 
   3  11   2       55.30       53.02     13.08 o 
   4  11   2       49.64       39.12     11.08 o 
   5  11   2       13.02       -5.45      8.43 o 
   6  11   2       73.71       95.92     11.85 o 
   7  11   2        2.51       -2.12      7.72 o 
   1   1   3      156.98      137.03      2.01 o 
   2   1   3     5503.93     5712.84     30.97 o 
   3   1   3     6298.07     6497.46     47.33 o 
   4   1   3      258.06      326.28      4.20 o 
   5   1   3        3.52       12.34      1.92 o 
   6   1   3      249.02      283.40      3.28 o 
   7   1   3     2443.56     2273.21     10.25 o 
   8   1   3    10558.13    11247.39     62.20 o 
   9   1   3     6000.27     6208.32     26.13 o 
  10   1   3       37.18       32.03      3.25 o 
  11   1   3     1800.88     1718.37     14.20 o 
  12   1   3       41.10       49.12      3.53 o 
  13   1   3      208.88      236.40      7.59 o 
  14   1   3        3.05       10.74      3.59 o 
  15   1   3       38.78       38.43      4.08 o 
  16   1   3      439.39      421.32      7.47 o 
  17   1   3        5.11        6.60      4.50 o 
  18   1   3        0.24       -2.99      4.37 o 
  19   1   3      214.97      216.27      6.18 o 
  20   1   3       25.15       21.85      5.58 o 
   0   2   3    20082.36    21036.78    133.63 o 
   1   2   3      126.43      100.30      3.03 o 
   2   2   3      111.79      172.55      2.93 o 
   3   2   3     2169.11     2089.94      8.99 o 
   4   2   3      142.45      140.39      2.58 o 
   5   2   3    22932.98    24342.99    102.52 o 
   6   2   3     5238.06     5654.52     24.35 o 
   7   2   3    12942.62    13779.21     59.61 o 
   8   2   3      290.49      352.76      5.56 o 
   9   2   3     2061.57     2147.34     10.26 o 
  10   2   3     1671.94     1525.84      8.77 o 
  11   2   3      642.53      646.64      6.59 o 
  12   2   3        2.84        5.45      3.35 o 
  13   2   3     1740.69     1747.76     11.63 o 
  14   2   3       18.60       13.89      3.31 o 
  15   2   3     2246.38     2156.10     12.88 o 
  16   2   3        1.08        3.55      3.57 o 
  17   2   3     1648.56     1648.02     13.50 o 
  18   2   3      388.55      419.68      7.30 o 
  19   2   3     1143.72     1156.82     12.57 o 
   1   3   3    14091.76    13997.45     62.55 o 
   2   3   3     3720.89     4074.22     18.65 o 
   3   3   3     1102.37     1045.99      6.58 o 
   4   3   3      223.94      172.95      3.56 o 
   5   3   3     1413.50     1548.76      8.46 o 
   6   3   3       93.95       64.95      2.93 o 
   7   3   3    12013.73    12372.96     52.86 o 
   8   3   3      118.80      139.07      4.52 o 
   9   3   3    18656.09    18603.43     87.67 o 
  10   3   3      173.43      187.28      5.36 o 
  11   3   3     7646.10     7510.27     38.02 o 
  12   3   3      246.90      293.04      5.60 o 
  13   3   3     2657.72     2566.75     15.21 o 
  14   3   3      447.11      430.88      8.77 o 
  15   3   3      473.28      496.14      7.53 o 
  16   3   3      317.91      301.32      7.69 o 
  17   3   3      378.97      385.95      7.27 o 
  18   3   3       53.16       31.23      5.75 o 
  19   3   3     1974.21     1983.62     23.54 o 
   0   4   3     1495.57     1333.44     12.22 o 
   1   4   3      156.57      144.40      4.48 o 
   2   4   3      732.87      716.19      6.79 o 
   3   4   3    11241.14    11082.75     49.86 o 
   4   4   3     3441.36     3594.36     17.44 o 
   5   4   3    16710.60    17103.03     78.62 o 
   6   4   3     1495.90     1483.11      9.29 o 
   7   4   3    10760.00    10686.30     46.62 o 
   8   4   3       77.40       85.41      3.98 o 
   9   4   3      890.06      920.49     12.08 o 
  10   4   3        3.83        9.50      3.97 o 
  11   4   3        2.40        1.80      3.33 o 
  12   4   3     1891.09     1752.29     17.14 o 
  13   4   3     3358.45     3288.74     19.87 o 
  14   4   3      160.26      164.48      6.19 o 
  15   4   3     3387.43     3410.95     31.41 o 
  16   4   3      126.89      128.56      8.10 o 
  17   4   3     3510.69     3524.25     40.45 o 
  18   4   3       35.18       37.72      6.12 o 
  19   4   3      410.35      416.87      9.17 o 
   1   5   3     8244.42     8160.13     40.63 o 
   2   5   3     1086.38     1026.04      9.94 o 
   3   5   3     3078.21     2796.36     16.66 o 
   4   5   3     1953.45     1981.27     13.37 o 
   5   5   3     2838.60     3057.82     17.90 o 
   6   5   3      968.92      944.40      9.13 o 
   7   5   3     3490.68     3388.50     19.15 o 
   8   5   3     1581.55     1606.50     11.87 o 
   9   5   3     6217.59     6160.01     33.44 o 
  10   5   3     1586.53     1617.94     13.76 o 
  11   5   3     6903.51     6666.34     37.52 o 
  12   5   3        4.42        6.96      5.37 o 
  13   5   3     2572.30     2609.41     19.04 o 
  14   5   3      216.17      220.32      8.10 o 
  15   5   3        8.31       21.28      5.61 o 
  16   5   3      243.07      214.89      8.77 o 
  17   5   3      700.73      731.75     22.21 o 
  18   5   3        0.59        4.43      5.42 o 
   0   6   3      130.51      151.88      8.01 o 
   1   6   3      157.37      178.48      5.75 o 
   2   6   3     1028.68     1017.15      9.83 o 
   3   6   3     1790.73     1823.68     14.58 o 
   4   6   3      394.89      401.26      8.03 o 
   5   6   3     3682.03     3514.06     20.77 o 
   6   6   3       40.27       57.36      5.14 o 
   7   6   3      573.22      587.94      8.25 o 
   8   6   3       72.49       84.89      6.16 o 
   9   6   3      919.37      963.15     10.14 o 
  10   6   3       57.65       39.09      5.78 o 
  11   6   3      175.56      159.72      8.82 o 
  12   6   3      429.08      373.78      8.98 o 
  13   6   3      138.65      153.72     11.94 o 
  14   6   3       58.98       75.55      7.37 o 
  15   6   3     1213.27     1278.42     15.53 o 
  16   6   3      170.09      187.83      8.84 o 
  17   6   3      214.08      205.25      9.73 o 
   1   7   3      672.27      640.77     11.10 o 
   2   7   3       21.83       32.00      5.95 o 
   3   7   3     1484.55     1552.63     14.38 o 
   4   7   3      476.87      488.26     19.83 o 
   5   7   3      466.97      463.32      8.99 o 
   6   7   3      570.50      563.72     10.05 o 
   7   7   3       80.14       86.11      6.84 o 
   8   7   3       52.45       48.59      6.01 o 
   9   7   3      382.77      372.76      8.66 o 
  10   7   3      972.66      920.88     11.74 o 
  11   7   3      290.90      293.25      8.03 o 
  12   7   3      493.02      464.22     10.55 o 
  13   7   3        5.92        8.40      5.90 o 
  14   7   3      101.39      106.49      9.82 o 
  15   7   3      285.83      313.63     10.20 o 
  16   7   3       13.04        4.08      6.01 o 
   0   8   3      687.62      663.43     17.52 o 
   1   8   3       42.70       36.96      7.71 o 
   2   8   3     2765.14     2758.68     22.87 o 
   3   8   3      461.81      463.77     11.30 o 
   4   8   3      113.72       93.32      7.74 o 
   5   8   3      982.19     1004.95     14.17 o 
   6   8   3      219.64      235.55      9.71 o 
   7   8   3       15.67       13.68      6.25 o 
   8   8   3      151.01      168.27      8.02 o 
   9   8   3      154.96      155.78      8.31 o 
  10   8   3      306.48      264.13      9.87 o 
  11   8   3      230.57      207.10      9.32 o 
  12   8   3      242.73      267.10     11.09 o 
  13   8   3       39.31       41.01      8.63 o 
  14   8   3      303.49      330.28     12.32 o 
   1   9   3     1995.42     2046.56     22.26 o 
   2   9   3       12.59       -4.72      7.79 o 
   3   9   3     1089.20     1050.12     20.43 o 
   4   9   3      175.53      172.87     10.49 o 
   5   9   3      155.91      157.20      9.80 o 
   6   9   3       20.85       30.42      7.80 o 
   7   9   3      167.67      186.82     11.06 o 
   8   9   3       17.27       19.84      7.28 o 
   9   9   3     1345.03     1403.46     18.13 o 
  10   9   3      132.76      146.00      9.63 o 
  11   9   3      793.59      815.80     14.71 o 
  12   9   3       32.69       11.09      7.35 o 
  13   9   3      600.63      691.67     15.44 o 
   0  10   3     2917.48     2966.30     43.94 o 
   1  10   3      490.81      538.65     15.21 o 
   2  10   3      531.59      526.71     16.32 o 
   3  10   3     2934.16     2996.47     28.88 o 
   4  10   3      211.34      200.24     12.43 o 
   5  10   3     1964.85     1980.54     20.79 o 
   6  10   3       86.82       89.89     10.29 o 
   7  10   3     1784.30     1859.17     22.17 o 
   8  10   3       91.61       74.29      9.05 o 
   9  10   3      119.24      151.97     10.98 o 
  10  10   3      388.27      387.38     13.44 o 
   1  11   3     1734.05     1868.07     27.45 o 
   2  11   3      145.98      158.17     16.37 o 
   3  11   3      415.83      438.43     14.12 o 
   4  11   3       14.72       28.47     11.91 o 
   5  11   3       11.59        3.67      7.74 o 
   6  11   3      903.95      944.39     17.58 o 
   7  11   3      402.45      442.53     16.04 o 
   0   0   4    31723.57    34904.75    260.75 o 
   1   0   4     5043.77     5346.06     34.51 o 
   2   0   4    15302.78    16600.09     87.56 o 
   3   0   4     3397.09     3510.27     60.86 o 
   4   0   4     1965.06     2000.15     32.96 o 
   5   0   4     5642.49     5976.74     30.20 o 
   6   0   4     1892.86     1762.61     10.95 o 
   7   0   4     5925.78     6226.41     62.93 o 
   8   0   4     8844.59     9044.06     56.79 o 
   9   0   4       66.28       50.24      4.22 o 
  10   0   4     7190.55     6775.96     45.61 o 
  11   0   4      387.62      437.34     11.86 o 
  12   0   4     3747.38     3678.25     31.17 o 
  13   0   4        7.88       13.41      4.92 o 
  14   0   4      234.08      270.98      8.15 o 
  15   0   4      195.97      169.43      7.73 o 
  16   0   4      114.34      115.86      5.75 o 
  17   0   4       81.38       89.12      8.54 o 
  18   0   4       91.39      100.64      6.40 o 
  19   0   4       70.32       46.42      7.27 o 
  20   0   4     2191.23     2267.82     25.65 o 
   1   1   4    27217.09    29299.15    119.78 o 
   2   1   4      907.10      897.66      4.53 o 
   3   1   4     2313.28     2398.79      9.36 o 
   4   1   4      362.36      309.90      4.18 o 
   5   1   4     9390.42     9850.89     56.96 o 
   6   1   4    23126.38    24553.58    103.01 o 
   7   1   4     5156.35     5853.36     25.54 o 
   8   1   4     7988.94     8306.69     40.73 o 
   9   1   4      368.31      263.90      4.34 o 
  10   1   4        1.15        4.75      2.86 o 
  11   1   4     2476.06     2338.62     11.81 o 
  12   1   4      518.26      489.03      5.21 o 
  13   1   4     1578.52     1523.06     11.30 o 
  14   1   4     1081.51     1006.51      8.59 o 
  15   1   4      282.57      280.52      6.71 o 
  16   1   4     2783.81     2745.75     17.26 o 
  17   1   4       28.64       22.37      4.83 o 
  18   1   4     2686.64     2718.42     18.77 o 
  19   1   4       88.43       85.90      6.84 o 
  20   1   4      445.12      446.89      9.47 o 
   0   2   4    13702.49    14032.79     85.41 o 
   1   2   4     2773.23     2902.03     12.00 o 
   2   2   4    12150.06    12801.10     59.63 o 
   3   2   4     2167.30     2159.90      9.81 o 
   4   2   4       14.05       24.63      2.30 o 
   5   2   4    18447.79    20229.79     83.54 o 
   6   2   4     3105.11     3375.84     15.38 o 
   7   2   4     3617.92     3923.84     18.01 o 
   8   2   4     1146.62     1071.76     10.81 o 
   9   2   4        5.86       11.73      2.74 o 
  10   2   4     2547.37     2450.66     14.17 o 
  11   2   4       33.17       14.19      3.53 o 
  12   2   4     1697.21     1518.48     10.62 o 
  13   2   4       78.92       72.25      5.29 o 
  14   2   4        4.43        7.34      3.89 o 
  15   2   4       12.06       14.28      4.01 o 
  16   2   4      312.91      352.40      9.58 o 
  17   2   4       26.86       28.40      4.08 o 
  18   2   4      395.20      402.68      8.31 o 
  19   2   4       35.58       41.79      6.64 o 
   1   3   4        0.56        6.00      2.90 o 
   2   3   4      444.91      432.14      4.82 o 
   3   3   4     3230.41     3371.41     15.09 o 
   4   3   4        5.10        3.96      2.51 o 
   5   3   4      660.51      781.06      5.50 o 
   6   3   4        4.66        7.08      2.33 o 
   7   3   4       74.58       67.29      3.47 o 
   8   3   4      223.17      234.57      5.99 o 
   9   3   4      555.30      632.89     13.58 o 
  10   3   4       56.46       73.15      3.80 o 
  11   3   4       14.87       17.94      3.58 o 
  12   3   4      147.89      166.34      5.57 o 
  13   3   4      114.19      121.96      5.02 o 
  14   3   4       15.48       21.68      4.53 o 
  15   3   4        1.37        4.50      3.89 o 
  16   3   4     1438.21     1396.29     14.37 o 
  17   3   4       25.46       43.31      4.89 o 
  18   3   4       26.08       14.32      4.96 o 
  19   3   4       38.88       24.03      5.61 o 
   0   4   4     1068.00     1274.08     13.67 o 
   1   4   4      358.57      297.82      6.43 o 
   2   4   4      512.23      491.07      6.10 o 
   3   4   4     8235.49     9061.86     41.15 o 
   4   4   4     3383.83     3830.75     19.29 o 
   5   4   4     1299.29     1429.02     27.21 o 
   6   4   4        1.75        7.76      3.24 o 
   7   4   4      171.36      142.12      4.57 o 
   8   4   4      682.02      628.66      6.70 o 
   9   4   4       27.46       30.46      5.06 o 
  10   4   4      614.49      656.51      7.65 o 
  11   4   4       68.83       74.02      4.84 o 
  12   4   4      257.98      262.08      7.49 o 
  13   4   4       46.28       41.87      4.23 o 
  14   4   4       77.86       87.64      5.56 o 
  15   4   4       86.44       79.69      5.68 o 
  16   4   4      553.37      533.26      9.85 o 
  17   4   4      528.02      588.08     10.86 o 
  18   4   4       71.98       69.39      6.52 o 
   1   5   4      122.64      122.02      5.36 o 
   2   5   4     3645.86     3450.02     18.98 o 
   3   5   4        1.97        7.61      3.36 o 
   4   5   4     4828.17     4631.65     24.58 o 
   5   5   4       39.09       64.75      5.74 o 
   6   5   4     5197.61     5013.82     24.66 o 
   7   5   4     1574.81     1564.68     11.65 o 
   8   5   4     1952.24     1942.79     13.04 o 
   9   5   4       10.52        9.76      4.18 o 
  10   5   4       80.05      105.31      6.38 o 
  11   5   4       45.98       48.22      5.88 o 
  12   5   4      817.89      759.41     11.72 o 
  13   5   4       19.17       20.35      4.89 o 
  14   5   4      788.42      809.89     14.86 o 
  15   5   4       71.28       52.68      6.45 o 
  16   5   4     1105.04     1100.59     13.92 o 
  17   5   4       30.75       32.38      7.79 o 
  18   5   4      286.90      335.97      9.41 o 
   0   6   4     7780.38     7372.26     56.94 o 
   1   6   4     1684.87     1804.72     13.79 o 
   2   6   4     7528.88     7519.92     39.84 o 
   3   6   4      546.53      485.36      9.85 o 
   4   6   4     2943.17     2860.30     18.63 o 
   5   6   4     3390.64     3270.93     20.41 o 
   6   6   4      183.55      176.91      7.11 o 
   7   6   4      260.64      276.79      6.92 o 
   8   6   4     3783.53     3694.12     20.46 o 
   9   6   4      454.34      432.60      7.84 o 
  10   6   4     4879.47     4683.90     28.25 o 
  11   6   4      492.08      453.05      9.25 o 
  12   6   4     2186.14     2226.00     18.08 o 
  13   6   4      160.17      168.57      8.29 o 
  14   6   4     1907.43     1948.22     17.62 o 
  15   6   4      360.30      429.54      8.88 o 
  16   6   4       62.71       43.95      6.53 o 
  17   6   4      345.76      385.25     10.02 o 
   1   7   4      881.04      881.07     11.58 o 
   2   7   4     5854.01     5945.68     36.41 o 
   3   7   4     1515.05     1452.21     15.88 o 
   4   7   4     8618.72     8405.79     44.29 o 
   5   7   4      323.64      318.89      8.42 o 
   6   7   4     6132.57     6023.02     34.42 o 
   7   7   4      479.58      456.49      9.32 o 
   8   7   4     3107.40     3043.32     20.33 o 
   9   7   4      875.78      834.56     11.45 o 
  10   7   4        1.52        4.71      4.88 o 
  11   7   4       48.37       47.08      6.35 o 
  12   7   4     1195.88     1215.95     14.46 o 
  13   7   4        3.42        5.82      5.71 o 
  14   7   4     3163.80     3191.48     27.35 o 
  15   7   4       79.37       87.16      8.00 o 
  16   7   4     2399.62     2554.58     21.52 o 
   0   8   4     4412.39     4554.80     43.67 o 
   1   8   4      731.53      721.45     13.59 o 
   2   8   4     6584.96     6536.38     41.29 o 
   3   8   4      952.30      923.49     13.27 o 
   4   8   4     1498.71     1508.57     16.33 o 
   5   8   4       18.24       15.33      6.46 o 
   6   8   4     1084.56     1024.74     14.56 o 
   7   8   4      593.30      540.40     10.09 o 
   8   8   4     2527.24     2428.10     19.35 o 
   9   8   4     1070.42      985.69     13.11 o 
  10   8   4     3109.33     3088.08     22.32 o 
  11   8   4       27.08       29.97      6.97 o 
  12   8   4     3084.27     3102.08     33.79 o 
  13   8   4      218.69      251.53     12.49 o 
  14   8   4      203.48      211.42     10.78 o 
   1   9   4     1810.77     1799.11     27.97 o 
   2   9   4     2510.20     2515.92     26.84 o 
   3   9   4       37.12       18.77      7.71 o 
   4   9   4     2593.98     2649.35     23.79 o 
   5   9   4      316.68      329.67     11.89 o 
   6   9   4     2320.45     2290.02     21.43 o 
   7   9   4      298.76      336.25     10.79 o 
   8   9   4      936.32      970.25     15.79 o 
   9   9   4      513.10      543.23     12.70 o 
  10   9   4       16.43       21.23      7.42 o 
  11   9   4      175.98      199.42     11.60 o 
  12   9   4      819.08      765.95     14.63 o 
   0  10   4     1012.79     1113.01     25.13 o 
   1  10   4      131.55      148.61     13.04 o 
   2  10   4      355.35      352.13     15.09 o 
   3  10   4        1.60        5.40      8.91 o 
   4  10   4       32.55       45.22     10.06 o 
   5  10   4       16.67       12.58     10.09 o 
   6  10   4      189.76      170.84     11.28 o 
   7  10   4        0.22       -4.15      7.68 o 
   8  10   4      426.04      427.50     14.18 o 
   9  10   4      328.06      336.03     12.42 o 
  10  10   4      396.40      392.76     16.39 o 
   1  11   4        0.92       -8.91     11.25 o 
   2  11   4      213.72      196.93     15.67 o 
   3  11   4       81.85       68.13     12.67 o 
   4  11   4        1.56       -8.53      9.82 o 
   5  11   4       19.16        6.79     10.12 o 
   6  11   4       17.05       14.16      8.75 o 
   7  11   4       14.04        8.94      9.64 o 
   1   1   5    10205.44    10638.76     38.95 o 
   2   1   5    12204.93    12908.49     50.28 o 
   3   1   5     6578.68     6880.99     55.05 o 
   4   1   5     2795.12     2949.64     11.03 o 
   5   1   5       13.58       23.02      1.37 o 
   6   1   5     2974.35     2821.41     18.02 o 
   7   1   5      464.42      481.62      4.01 o 
   8   1   5     3476.19     3588.85     15.37 o 
   9   1   5     1050.35     1006.87      6.30 o 
  10   1   5      841.55      765.97      5.88 o 
  11   1   5     2215.54     2115.63     12.03 o 
  12   1   5      391.60      394.69      5.22 o 
  13   1   5      488.04      496.62      9.02 o 
  14   1   5        2.53       -0.60      3.39 o 
  15   1   5       43.26       40.78      4.30 o 
  16   1   5      854.76      799.56      8.12 o 
  17   1   5      365.41      360.70      6.17 o 
  18   1   5        7.34        3.01      4.43 o 
  19   1   5      144.18      148.71      7.58 o 
   0   2   5     2969.29     2665.49     14.96 o 
   1   2   5      275.27      278.17      3.01 o 
   2   2   5     2262.72     2248.83      9.54 o 
   3   2   5     6971.44     6783.94     25.75 o 
   4   2   5       69.69       89.81      2.76 o 
   5   2   5    15521.84    16020.65     64.74 o 
   6   2   5       92.96       94.07      2.49 o 
   7   2   5     2759.49     2611.76     16.82 o 
   8   2   5     3038.74     3141.11     20.12 o 
   9   2   5     1911.52     1895.84      9.78 o 
  10   2   5     3154.35     2928.30     15.90 o 
  11   2   5       40.43       33.89      3.74 o 
  12   2   5       56.84       62.99      3.48 o 
  13   2   5     1090.39     1090.38      8.86 o 
  14   2   5      140.81      171.74      4.49 o 
  15   2   5       57.57       89.18      4.19 o 
  16   2   5       19.19       23.24      4.71 o 
  17   2   5      444.42      479.42      9.11 o 
  18   2   5      300.39      356.19      9.96 o 
  19   2   5     1143.88     1145.92     12.85 o 
   1   3   5    39409.82    41872.04    202.23 o 
   2   3   5      110.80      110.16      3.67 o 
   3   3   5     3847.96     3695.96     16.17 o 
   4   3   5     5494.00     5423.77     24.54 o 
   5   3   5      693.67      764.79      5.85 o 
   6   3   5     3049.92     2924.81     13.11 o 
   7   3   5      276.08      262.52      3.78 o 
   8   3   5     2825.96     2702.12     13.58 o 
   9   3   5    10743.55    10763.94     49.96 o 
  10   3   5      130.42      121.12      4.89 o 
  11   3   5     5407.06     5215.47     23.33 o 
  12   3   5      242.82      284.86      5.86 o 
  13   3   5      908.48      900.30      8.87 o 
  14   3   5     1883.16     1883.91     14.87 o 
  15   3   5      534.91      497.91      8.17 o 
  16   3   5       12.78       17.06      4.65 o 
  17   3   5      606.64      635.50      9.52 o 
  18   3   5      661.67      663.80     11.60 o 
  19   3   5      486.32      511.54      9.52 o 
   0   4   5       25.36       22.19      5.95 o 
   1   4   5      311.01      292.93      5.39 o 
   2   4   5     5472.11     5547.29     24.90 o 
   3   4   5    12826.89    12858.17     58.15 o 
   4   4   5      552.71      594.54      8.36 o 
   5   4   5    16176.33    15818.75     72.11 o 
   6   4   5     1652.88     1565.34      9.44 o 
   7   4   5    14093.29    14030.67     64.44 o 
   8   4   5     6018.76     5899.97     28.88 o 
   9   4   5     3678.93     3560.60     20.22 o 
  10   4   5     1352.71     1307.89     11.65 o 
  11   4   5       35.81       42.86      4.55 o 
  12   4   5     1617.86     1609.86     17.42 o 
  13   4   5      360.82      421.94      6.37 o 
  14   4   5      221.33      274.75      9.09 o 
  15   4   5     1808.06     1858.74     14.89 o 
  16   4   5      133.62      116.00      7.80 o 
  17   4   5     1402.02     1412.64     22.05 o 
  18   4   5      137.93      125.81      7.43 o 
   1   5   5    14381.64    14284.94     70.83 o 
   2   5   5        2.59        6.05      3.66 o 
   3   5   5     3213.68     3100.75     19.00 o 
   4   5   5     1866.69     1700.04     11.70 o 
   5   5   5     1128.81     1116.15      9.56 o 
   6   5   5     3276.56     3105.74     17.69 o 
   7   5   5     1923.63     1814.80     12.86 o 
   8   5   5       49.33       43.43      4.35 o 
   9   5   5     4806.01     4694.82     25.54 o 
  10   5   5      265.34      262.35      6.05 o 
  11   5   5     2329.40     2292.93     16.13 o 
  12   5   5      434.52      435.47      9.74 o 
  13   5   5     1940.54     1834.17     15.60 o 
  14   5   5       18.42       36.59      5.24 o 
  15   5   5       12.69       19.48      4.43 o 
  16   5   5      640.84      664.32      9.98 o 
  17   5   5     1130.97     1139.01     21.36 o 
  18   5   5       51.70       51.93      7.60 o 
   0   6   5     2996.97     3009.88     27.52 o 
   1   6   5      213.27      236.83      6.78 o 
   2   6   5        2.86        4.50      4.97 o 
   3   6   5      740.11      751.00      9.24 o 
   4   6   5      638.55      608.48      8.31 o 
   5   6   5     7443.93     7365.59     38.68 o 
   6   6   5     1885.55     1862.79     14.68 o 
   7   6   5     2071.76     1975.48     14.54 o 
   8   6   5        1.89        6.26      4.56 o 
   9   6   5      582.08      617.32     10.07 o 
  10   6   5     1310.05     1251.03     11.90 o 
  11   6   5      696.81      648.36     11.11 o 
  12   6   5      465.69      446.22      9.49 o 
  13   6   5      340.48      360.37     10.68 o 
  14   6   5      446.50      406.66      9.84 o 
  15   6   5      348.00      350.11      8.88 o 
  16   6   5      188.69      181.16      8.60 o 
  17   6   5      122.69       98.01      9.22 o 
   1   7   5     1154.23     1093.78     13.12 o 
   2   7   5       49.99       68.41      6.57 o 
   3   7   5      665.67      678.19     12.36 o 
   4   7   5      130.38      120.51      9.71 o 
   5   7   5        4.28        3.33      5.51 o 
   6   7   5       59.47       59.93      7.99 o 
   7   7   5      306.62      325.27      8.31 o 
   8   7   5        4.33        7.91      5.32 o 
   9   7   5      133.75      151.35      7.03 o 
  10   7   5       14.84       10.20      5.50 o 
  11   7   5      439.03      404.86      9.86 o 
  12   7   5        0.06        0.86      5.21 o 
  13   7   5       22.26       17.32      6.13 o 
  14   7   5      194.18      189.96      9.62 o 
  15   7   5       32.62       24.94      6.62 o 
  16   7   5        5.02       -3.76      6.17 o 
   0   8   5       53.31       55.47     11.06 o 
   1   8   5      684.99      680.32     12.36 o 
   2   8   5      918.05      895.33     18.36 o 
   3   8   5        2.68       -1.04      5.68 o 
   4   8   5     3110.15     3079.45     23.73 o 
   5   8   5      496.22      495.47     14.84 o 
   6   8   5      200.47      202.39      8.83 o 
   7   8   5      489.88      463.37     10.47 o 
   8   8   5       78.18       85.45      7.23 o 
   9   8   5        1.15        1.96      6.54 o 
  10   8   5      187.59      200.57      9.77 o 
  11   8   5       26.32       27.69      6.78 o 
  12   8   5      299.27      274.58      9.66 o 
  13   8   5      484.23      521.35     15.46 o 
  14   8   5      103.09      105.08     11.33 o 
   1   9   5      487.48      474.57     18.39 o 
   2   9   5       26.17       31.06      8.21 o 
   3   9   5      555.41      569.82     13.20 o 
   4   9   5     1225.74     1262.54     16.58 o 
   5   9   5      440.56      467.97     16.64 o 
   6   9   5      272.47      277.09     13.12 o 
   7   9   5      637.76      604.10     12.97 o 
   8   9   5      235.66      242.18      9.67 o 
   9   9   5      471.39      504.07     16.26 o 
  10   9   5       68.64       81.80      9.40 o 
  11   9   5      429.24      469.29     12.85 o 
  12   9   5       15.87       15.67      7.69 o 
   0  10   5     1722.16     1734.85     55.03 o 
   1  10   5        4.35       15.44      9.57 o 
   2  10   5      978.17     1024.61     20.64 o 
   3  10   5     2099.93     2112.41     26.31 o 
   4  10   5       36.56       41.49     10.12 o 
   5  10   5     2723.48     2769.83     34.15 o 
   6  10   5       42.66       37.65      8.98 o 
   7  10   5      873.93      877.22     15.69 o 
   8  10   5      223.27      242.22     10.88 o 
   9  10   5      215.52      210.87     11.29 o 
  10  10   5       28.42       23.79      8.97 o 
   1  11   5     1382.54     1480.47     36.43 o 
   2  11   5     1007.15     1077.09     19.81 o 
   3  11   5     1741.45     1858.94     31.79 o 
   4  11   5      216.60      226.49     12.95 o 
   5  11   5        1.00        0.36      9.62 o 
   6  11   5      669.18      703.67     15.93 o 
   0   0   6      874.52      818.46      8.31 o 
   1   0   6     1356.60     1322.59      6.90 o 
   2   0   6     6353.08     6671.61     71.36 o 
   3   0   6      707.48      521.30      8.07 o 
   4   0   6     3685.30     4077.96     32.26 o 
   5   0   6     1042.41     1004.36     12.16 o 
   6   0   6     4069.31     4315.81     24.65 o 
   7   0   6     7421.75     7995.59     48.40 o 
   8   0   6    11161.36    10952.58     68.13 o 
   9   0   6      768.17      588.28      8.24 o 
  10   0   6    11747.83    11201.30     72.07 o 
  11   0   6     2122.34     2092.19     18.30 o 
  12   0   6    13837.08    13971.10     99.17 o 
  13   0   6     2571.67     2505.59     22.14 o 
  14   0   6      210.94      245.18     10.76 o 
  15   0   6      169.38      171.19      6.22 o 
  16   0   6      210.96      191.68      5.87 o 
  17   0   6     1284.43     1259.24     16.21 o 
  18   0   6      959.97     1014.69     13.11 o 
  19   0   6      107.86       75.29     11.05 o 
   1   1   6      754.84      865.05      4.25 o 
   2   1   6    14464.76    15479.26     58.14 o 
   3   1   6      556.99      566.23      3.60 o 
   4   1   6    13519.52    13720.39     96.63 o 
   5   1   6        8.01       13.08      1.69 o 
   6   1   6     4466.05     4168.34     16.89 o 
   7   1   6     1849.39     2048.28      9.66 o 
   8   1   6     1761.65     1717.37      9.59 o 
   9   1   6     1598.16     1344.22      8.26 o 
  10   1   6      328.52      336.72      4.55 o 
  11   1   6     9907.53     9796.79     40.20 o 
  12   1   6      110.33      125.73      4.68 o 
  13   1   6     2169.14     2202.97     14.55 o 
  14   1   6      344.14      373.28      7.32 o 
  15   1   6       44.65       52.34      4.05 o 
  16   1   6      702.73      701.85      8.82 o 
  17   1   6       64.21       65.82      4.57 o 
  18   1   6      519.12      566.17     11.31 o 
  19   1   6       63.19       44.83      6.16 o 
   0   2   6     4851.40     4951.93     26.22 o 
   1   2   6     2236.74     2221.15      9.46 o 
   2   2   6      114.45       91.32      2.33 o 
   3   2   6      239.18      186.41      3.18 o 
   4   2   6      592.38      542.79      4.65 o 
   5   2   6     3478.49     3558.99     14.78 o 
   6   2   6     3761.72     3739.53     15.72 o 
   7   2   6     3013.07     3007.29     14.37 o 
   8   2   6     4263.05     4302.08     18.85 o 
   9   2   6      391.24      401.43      5.57 o 
  10   2   6    14837.21    14302.45     71.19 o 
  11   2   6     1842.21     1946.73     11.97 o 
  12   2   6     5001.13     4915.80     24.74 o 
  13   2   6      247.89      259.67      6.11 o 
  14   2   6     1140.55     1152.96      9.86 o 
  15   2   6      379.41      378.13      6.67 o 
  16   2   6      268.99      279.36      7.47 o 
  17   2   6      129.51      137.36      6.76 o 
  18   2   6      895.88      863.58     10.61 o 
  19   2   6        1.05       -3.28      7.00 o 
   1   3   6      721.04      705.70      6.59 o 
   2   3   6      261.73      373.63      5.20 o 
   3   3   6      371.62      404.21      5.47 o 
   4   3   6      293.44      389.18      4.12 o 
   5   3   6       21.15       34.70      2.87 o 
   6   3   6      162.90      147.36      4.05 o 
   7   3   6     1089.14      926.49      7.78 o 
   8   3   6       24.27       33.45      2.74 o 
   9   3   6      219.01      254.27      6.94 o 
  10   3   6     2371.64     2398.91     14.26 o 
  11   3   6      579.35      530.29      7.00 o 
  12   3   6        1.54       -1.47      3.49 o 
  13   3   6      247.51      291.94      6.25 o 
  14   3   6      159.16      147.00      5.54 o 
  15   3   6      238.39      238.62      6.25 o 
  16   3   6       76.50       69.21      4.85 o 
  17   3   6       93.71      101.91      5.37 o 
  18   3   6        2.27        6.39      4.95 o 
  19   3   6      116.48       91.22      9.06 o 
   0   4   6     1586.21     1500.59     15.13 o 
   1   4   6       25.47       27.74      3.50 o 
   2   4   6      129.35      130.71      4.10 o 
   3   4   6      407.97      536.30     10.23 o 
   4   4   6     1558.07     1589.76     11.22 o 
   5   4   6      387.35      384.78      5.56 o 
   6   4   6      284.14      238.47      5.08 o 
   7   4   6     2549.36     2463.91     14.84 o 
   8   4   6     1873.32     1818.06     10.97 o 
   9   4   6     2483.76     2454.86     13.86 o 
  10   4   6      236.77      244.14      5.88 o 
  11   4   6      715.23      673.48      7.64 o 
  12   4   6     1028.98      898.86      8.71 o 
  13   4   6      102.43       74.00      4.93 o 
  14   4   6        0.36       -4.89      4.89 o 
  15   4   6      449.71      469.24      9.17 o 
  16   4   6      163.91      163.73      6.53 o 
  17   4   6      245.65      229.19      8.38 o 
  18   4   6      237.93      259.03      8.42 o 
   1   5   6     1558.00     1438.40     12.28 o 
   2   5   6     5367.41     5615.44     26.63 o 
   3   5   6     1174.17     1194.19      9.51 o 
   4   5   6     3050.03     2891.46     17.18 o 
   5   5   6       55.48       64.09      4.34 o 
   6   5   6     1600.07     1533.75     11.73 o 
   7   5   6     1079.30     1158.14      9.83 o 
   8   5   6     5745.42     5530.66     28.78 o 
   9   5   6     4459.44     4419.00     25.32 o 
  10   5   6      347.34      383.44      6.70 o 
  11   5   6     1249.19     1176.29     11.01 o 
  12   5   6      188.95      185.74      7.40 o 
  13   5   6        5.35       -1.88      4.48 o 
  14   5   6     1364.10     1393.63     13.28 o 
  15   5   6       81.10       90.76      5.98 o 
  16   5   6      708.60      682.70      9.95 o 
  17   5   6      156.28      174.75      7.54 o 
  18   5   6      233.21      251.94      9.33 o 
   0   6   6     5932.93     5792.65     43.75 o 
   1   6   6        1.51       -2.58      4.02 o 
   2   6   6     7925.92     7656.32     40.96 o 
   3   6   6     1239.97     1169.59     11.50 o 
   4   6   6      802.91      829.33     14.31 o 
   5   6   6     6371.60     6118.21     33.64 o 
   6   6   6      312.60      321.53      7.51 o 
   7   6   6     3487.71     3462.76     20.67 o 
   8   6   6     3408.49     3396.02     28.21 o 
   9   6   6        9.54       11.92      4.68 o 
  10   6   6     1436.99     1496.48     13.63 o 
  11   6   6       21.88       15.38      5.88 o 
  12   6   6     1109.47     1183.31     13.23 o 
  13   6   6      678.00      651.18     11.25 o 
  14   6   6      408.96      406.43     12.36 o 
  15   6   6      620.34      603.78     11.87 o 
  16   6   6      204.45      246.37      9.36 o 
  17   6   6      766.34      765.00     12.59 o 
   1   7   6     2497.76     2392.75     23.50 o 
   2   7   6     3361.87     3282.17     24.94 o 
   3   7   6     1979.15     1926.36     18.10 o 
   4   7   6     4057.96     3966.90     24.67 o 
   5   7   6       59.77       52.97      6.93 o 
   6   7   6    10251.33     9945.19     52.74 o 
   7   7   6     7634.92     7543.29     41.42 o 
   8   7   6     3206.61     3269.61     21.31 o 
   9   7   6     1581.02     1519.94     16.30 o 
  10   7   6      224.52      232.02      7.71 o 
  11   7   6      224.68      281.07      9.82 o 
  12   7   6      739.84      810.09     14.02 o 
  13   7   6      171.75      188.21      8.29 o 
  14   7   6     1630.28     1679.76     17.66 o 
  15   7   6        1.76        5.10      5.65 o 
   0   8   6     3162.72     3059.87     35.86 o 
   1   8   6     1359.79     1353.49     17.30 o 
   2   8   6     2093.04     2105.48     18.83 o 
   3   8   6     2000.26     1956.82     17.80 o 
   4   8   6     2049.80     2036.17     19.42 o 
   5   8   6      856.90      837.50     12.22 o 
   6   8   6     1949.88     1944.99     21.87 o 
   7   8   6      495.81      467.16     10.35 o 
   8   8   6     1126.48     1176.67     14.45 o 
   9   8   6      120.92      121.13      7.89 o 
  10   8   6     2090.30     2186.85     19.90 o 
  11   8   6        7.94       17.14      7.11 o 
  12   8   6     1251.75     1218.05     17.79 o 
  13   8   6      297.82      286.20     11.50 o 
  14   8   6      198.45      205.04     10.88 o 
   1   9   6     1151.15     1137.90     15.17 o 
   2   9   6      565.92      569.24     12.48 o 
   3   9   6      790.97      767.98     14.69 o 
   4   9   6     5229.24     5224.17     40.83 o 
   5   9   6      533.33      507.71     12.82 o 
   6   9   6     3277.43     3314.26     33.43 o 
   7   9   6      365.18      345.52     15.83 o 
   8   9   6     1587.84     1606.39     23.55 o 
   9   9   6      479.15      543.98     12.26 o 
  10   9   6       37.87       30.32      7.28 o 
  11   9   6      518.81      566.27     14.36 o 
  12   9   6       37.69       48.42      9.55 o 
   0  10   6       65.91       92.76     14.63 o 
   1  10   6       33.68       18.53     11.32 o 
   2  10   6      334.06      334.59     13.01 o 
   3  10   6      286.90      288.82     14.73 o 
   4  10   6      303.79      313.21     17.99 o 
   5  10   6      154.14      152.94     12.03 o 
   6  10   6      171.80      177.06     11.47 o 
   7  10   6       20.26       11.04      8.30 o 
   8  10   6      479.38      497.24     17.31 o 
   9  10   6      664.88      706.15     17.46 o 
  10  10   6       58.08       56.01      9.18 o 
   1  11   6       41.00       33.64     10.90 o 
   2  11   6      297.62      319.42     17.00 o 
   3  11   6        4.20        2.00      8.95 o 
   4  11   6        5.66       11.80     10.90 o 
   5  11   6       17.77       18.59     10.43 o 
   6  11   6        9.68        2.32      9.06 o 
   1   1   7     7621.51     8010.62     27.78 o 
   2   1   7     2887.25     2937.38     10.82 o 
   3   1   7     1890.64     1772.83      7.08 o 
   4   1   7        6.83       31.42      1.16 o 
   5   1   7      294.52      342.34      3.28 o 
   6   1   7       35.01       18.81      1.67 o 
   7   1   7       12.79        5.79      2.19 o 
   8   1   7     6318.81     6567.87     31.23 o 
   9   1   7      799.19      717.29      5.29 o 
  10   1   7        2.26        4.61      3.11 o 
  11   1   7     1711.47     1618.08      8.88 o 
  12   1   7      907.48      932.24     10.94 o 
  13   1   7     5217.57     5233.59     33.20 o 
  14   1   7     3309.77     3233.44     23.52 o 
  15   1   7       16.94       14.22      2.88 o 
  16   1   7        2.09       -1.32      3.12 o 
  17   1   7       13.71        3.19      3.07 o 
  18   1   7      683.59      654.68     13.44 o 
  19   1   7      156.56      129.12     12.36 o 
   0   2   7     8341.20     8417.23     53.63 o 
   1   2   7       38.02       33.60      2.25 o 
   2   2   7     1205.81     1071.44      5.78 o 
   3   2   7     1405.50     1332.90      7.21 o 
   4   2   7     1364.96     1417.60      7.21 o 
   5   2   7     4861.75     4760.79     18.26 o 
   6   2   7     6295.04     6712.01     26.73 o 
   7   2   7     2399.02     2121.26     10.20 o 
   8   2   7      645.26      598.04      6.54 o 
   9   2   7      101.20       83.82      3.96 o 
  10   2   7    10380.41    10302.11     46.21 o 
  11   2   7      650.10      681.80      6.62 o 
  12   2   7     3534.08     3479.31     26.89 o 
  13   2   7      761.80      770.61      7.40 o 
  14   2   7       11.84       11.15      3.44 o 
  15   2   7     1812.00     1887.52     13.68 o 
  16   2   7       31.01       45.80      4.47 o 
  17   2   7      844.91      835.66     10.38 o 
  18   2   7      438.38      454.38     11.51 o 
  19   2   7       20.77       21.28      7.53 o 
   1   3   7    16992.21    17803.67     77.42 o 
   2   3   7      760.70      755.45      6.70 o 
   3   3   7      956.08      731.97      8.19 o 
   4   3   7    11478.38    11426.08     47.03 o 
   5   3   7       23.85       16.78      2.60 o 
   6   3   7     4387.23     4112.38     18.52 o 
   7   3   7     3189.07     2976.57     13.84 o 
   8   3   7      942.03      885.74      7.01 o 
   9   3   7     3113.38     2862.27     16.07 o 
  10   3   7      440.53      438.62      7.07 o 
  11   3   7    12716.19    12681.07     54.81 o 
  12   3   7     7672.39     7557.31     35.98 o 
  13   3   7     3481.08     3450.90     21.99 o 
  14   3   7     2471.60     2506.40     15.51 o 
  15   3   7      300.07      314.39      6.73 o 
  16   3   7     2091.78     1964.12     14.17 o 
  17   3   7      666.76      623.44      8.40 o 
  18   3   7      487.62      438.11     13.00 o 
  19   3   7      359.73      352.90     13.42 o 
   0   4   7    12391.36    12314.66     83.88 o 
   1   4   7     2268.96     2327.96     12.60 o 
   2   4   7     6594.05     6494.86     28.99 o 
   3   4   7     6786.60     6680.18     30.91 o 
   4   4   7     3177.65     3321.94     16.68 o 
   5   4   7    14373.32    14226.08     64.88 o 
   6   4   7       72.08      111.75      4.16 o 
   7   4   7     8218.30     8051.15     37.68 o 
   8   4   7     2857.38     2760.05     14.75 o 
   9   4   7     3044.44     3018.45     15.67 o 
  10   4   7     2920.95     2880.76     17.56 o 
  11   4   7      188.82      217.27      7.90 o 
  12   4   7      186.77      215.08      6.08 o 
  13   4   7      259.11      292.90      5.98 o 
  14   4   7     1323.42     1282.68     12.89 o 
  15   4   7     1024.31      993.01     11.28 o 
  16   4   7       32.13       31.68      4.86 o 
  17   4   7     1053.41     1115.87     12.02 o 
  18   4   7      230.30      218.26     10.24 o 
   1   5   7     5519.69     5250.04     27.19 o 
   2   5   7     1277.46     1208.42      9.47 o 
   3   5   7     2116.51     2015.66     13.08 o 
   4   5   7     8148.05     7899.13     37.41 o 
   5   5   7      150.31      133.39      6.72 o 
   6   5   7     3830.24     3681.07     20.43 o 
   7   5   7     1143.57     1086.45      9.41 o 
   8   5   7      294.37      329.40      6.35 o 
   9   5   7     9988.93     9896.97     49.76 o 
  10   5   7     4048.34     3859.47     22.63 o 
  11   5   7     2240.42     2222.58     16.37 o 
  12   5   7        6.93        6.61      5.06 o 
  13   5   7      610.32      608.39      9.59 o 
  14   5   7     1237.17     1189.92     13.17 o 
  15   5   7        4.52       10.91      5.76 o 
  16   5   7      870.16      860.44     13.20 o 
  17   5   7       73.95       76.40      8.79 o 
   0   6   7     3546.07     3235.38     30.87 o 
   1   6   7       12.67       12.29      4.95 o 
   2   6   7     1473.58     1434.36     12.06 o 
   3   6   7     4358.29     4444.30     24.71 o 
   4   6   7      360.90      372.23      7.32 o 
   5   6   7     1719.90     1764.66     14.64 o 
   6   6   7        3.89        9.73      4.32 o 
   7   6   7     2266.87     2283.08     15.00 o 
   8   6   7       64.66       75.47      5.59 o 
   9   6   7      197.54      163.28      6.63 o 
  10   6   7      477.18      429.38      8.40 o 
  11   6   7        1.23        5.41      4.30 o 
  12   6   7      378.00      397.07      8.78 o 
  13   6   7       72.78       66.41      7.14 o 
  14   6   7      154.10      155.50      8.95 o 
  15   6   7        4.20        9.31      5.15 o 
  16   6   7       57.28       66.26      6.96 o 
   1   7   7      724.14      685.60     12.65 o 
   2   7   7       46.83       39.36      5.89 o 
   3   7   7      819.87      826.43     15.09 o 
   4   7   7      691.41      667.53     10.45 o 
   5   7   7      138.33      148.05      7.35 o 
   6   7   7        4.38       -2.58      5.46 o 
   7   7   7     1018.42     1118.55     20.24 o 
   8   7   7     1776.08     1688.78     15.88 o 
   9   7   7      254.48      287.69      7.47 o 
  10   7   7       66.16       63.54      7.08 o 
  11   7   7      569.05      540.56     10.20 o 
  12   7   7      228.83      218.10      9.66 o 
  13   7   7       91.87      102.25      8.45 o 
  14   7   7        4.97        0.04      6.89 o 
  15   7   7       77.43       76.53     10.39 o 
   0   8   7      280.71      284.95     13.45 o 
   1   8   7        4.83        6.70      7.14 o 
   2   8   7      194.55      199.87      9.73 o 
   3   8   7     1318.24     1309.65     14.86 o 
   4   8   7       24.29       24.32      6.98 o 
   5   8   7      109.59      101.52      8.78 o 
   6   8   7     1071.02     1044.46     13.73 o 
   7   8   7      939.36      929.37     14.34 o 
   8   8   7     3299.30     3240.74     24.05 o 
   9   8   7      129.51      123.27      7.70 o 
  10   8   7       30.46       25.03      6.77 o 
  11   8   7      124.93      153.49      8.45 o 
  12   8   7       11.93       10.21      5.43 o 
  13   8   7      389.60      361.72     11.12 o 
  14   8   7        0.56        3.52      7.49 o 
   1   9   7      305.83      320.74     13.48 o 
   2   9   7       26.34       24.16      7.65 o 
   3   9   7       72.06       77.45      9.05 o 
   4   9   7     1106.24     1197.34     17.17 o 
   5   9   7       79.39       66.65      9.54 o 
   6   9   7     1100.87     1126.29     16.93 o 
   7   9   7      414.77      406.78     12.80 o 
   8   9   7      167.34      148.66      9.25 o 
   9   9   7      386.05      421.36     12.13 o 
  10   9   7      312.75      340.90     11.54 o 
  11   9   7      165.26      186.56      9.40 o 
  12   9   7        9.48       11.76      7.91 o 
   0  10   7      786.24      792.81     40.36 o 
   1  10   7      738.45      746.93     14.37 o 
   2  10   7      770.32      751.40     16.37 o 
   3  10   7     1292.70     1281.58     17.84 o 
   4  10   7        4.91        8.89      8.40 o 
   5  10   7     2154.66     2191.35     22.55 o 
   6  10   7     1187.79     1173.48     18.84 o 
   7  10   7      318.93      342.20     13.38 o 
   8  10   7      756.64      751.99     14.90 o 
   9  10   7      181.54      169.87     11.68 o 
  10  10   7      402.96      418.04     12.21 o 
   1  11   7      628.37      679.72     22.17 o 
   2  11   7       42.55       51.39     11.95 o 
   3  11   7      592.55      618.77     16.25 o 
   4  11   7      327.93      352.26     16.62 o 
   5  11   7        0.04       -5.65      9.56 o 
   6  11   7       21.47       30.91      8.97 o 
   0   0   8    19799.21    21198.16    152.99 o 
   1   0   8      595.61      620.00      8.48 o 
   2   0   8     5376.94     5456.65     24.65 o 
   3   0   8    10624.21    11133.69    153.98 o 
   4   0   8     7848.32     8187.89    135.86 o 
   5   0   8    14594.22    15074.83    139.85 o 
   6   0   8     5742.74     6264.10     41.09 o 
   7   0   8    18877.66    20079.66    167.01 o 
   8   0   8     3508.00     3363.89     20.55 o 
   9   0   8      580.41      549.98      5.93 o 
  10   0   8    11406.77    11132.37     71.63 o 
  11   0   8     1653.52     1700.93     18.73 o 
  12   0   8     4726.02     4732.18     34.81 o 
  13   0   8    10905.90    10884.14    155.74 o 
  14   0   8     4720.50     4850.98     73.57 o 
  15   0   8     4957.11     4717.09     45.73 o 
  16   0   8     1981.67     1910.11     16.29 o 
  17   0   8     2125.36     2081.32     28.37 o 
  18   0   8     4421.89     4352.34     83.69 o 
  19   0   8     1252.32     1183.39     50.62 o 
   1   1   8     9306.17     9708.89     35.71 o 
   2   1   8       14.73       28.15      2.00 o 
   3   1   8     1106.24      999.25      4.63 o 
   4   1   8     9688.73    10083.83     74.40 o 
   5   1   8     1230.97     1314.07      6.53 o 
   6   1   8     3772.39     3263.80     14.88 o 
   7   1   8      712.01      940.75      6.61 o 
   8   1   8      496.05      408.63      5.94 o 
   9   1   8      498.09      400.57      5.06 o 
  10   1   8      116.14      116.98      3.42 o 
  11   1   8     6331.53     6508.88     37.88 o 
  12   1   8     1912.34     1928.53     11.58 o 
  13   1   8      532.99      566.20      6.82 o 
  14   1   8     8888.71     8993.27     63.47 o 
  15   1   8      994.51      959.27      9.45 o 
  16   1   8     5216.09     5173.16     41.62 o 
  17   1   8      154.83      162.17      7.65 o 
  18   1   8      665.76      660.78     14.81 o 
  19   1   8      241.34      237.88     14.66 o 
   0   2   8    28470.99    30339.31    185.81 o 
   1   2   8     6841.09     7032.01     25.71 o 
   2   2   8    14431.04    15099.73     57.18 o 
   3   2   8     1301.63     1201.55      7.04 o 
   4   2   8      130.22      170.87      2.83 o 
   5   2   8     9661.47    10101.04     41.91 o 
   6   2   8      234.96      259.60      4.22 o 
   7   2   8     3041.08     3094.76     14.13 o 
   8   2   8    10426.76    10765.32     47.84 o 
   9   2   8      334.46      395.72      5.93 o 
  10   2   8     2960.51     2840.54     15.30 o 
  11   2   8     3166.39     3264.24     16.14 o 
  12   2   8     4775.01     4676.59     23.42 o 
  13   2   8      287.03      300.29      4.78 o 
  14   2   8       65.63       79.96      3.64 o 
  15   2   8     2751.17     2663.02     17.46 o 
  16   2   8        6.64       -2.34      4.08 o 
  17   2   8     2652.23     2520.17     17.07 o 
  18   2   8     1140.84     1150.78     19.52 o 
  19   2   8       20.19       24.47     11.16 o 
   1   3   8       27.00       21.42      2.84 o 
   2   3   8      312.46      289.66      4.33 o 
   3   3   8      799.05      774.63      5.95 o 
   4   3   8       10.38        0.17      2.06 o 
   5   3   8      499.05      475.46      4.96 o 
   6   3   8      347.85      383.08      5.67 o 
   7   3   8      294.72      305.33      4.06 o 
   8   3   8      755.31      724.40      6.19 o 
   9   3   8      392.20      400.37      4.91 o 
  10   3   8     3378.77     3463.45     18.54 o 
  11   3   8      819.07      768.41      9.34 o 
  12   3   8     2915.63     3007.86     16.83 o 
  13   3   8        4.44        7.40      3.85 o 
  14   3   8        6.05       14.64      4.89 o 
  15   3   8      255.86      274.95      6.25 o 
  16   3   8       12.19        9.21      3.84 o 
  17   3   8        0.43       -0.30      3.51 o 
  18   3   8      576.28      607.52     14.88 o 
  19   3   8        0.86       -4.51      9.72 o 
   0   4   8    15032.63    16254.16     98.21 o 
   1   4   8     3862.84     3938.75     20.68 o 
   2   4   8        9.22       14.77      3.16 o 
   3   4   8      599.98      591.20      7.40 o 
   4   4   8      224.87      198.86      5.02 o 
   5   4   8       46.73       50.98      4.00 o 
   6   4   8      604.53      656.81      7.59 o 
   7   4   8     1294.28     1363.03      8.82 o 
   8   4   8      489.07      439.39      6.36 o 
   9   4   8     2712.55     2667.72     14.37 o 
  10   4   8     2192.39     2208.15     14.83 o 
  11   4   8        0.07        2.71      3.50 o 
  12   4   8      206.09      229.34      6.01 o 
  13   4   8      302.75      307.51      7.83 o 
  14   4   8      169.63      149.98      6.64 o 
  15   4   8        2.00        3.02      4.21 o 
  16   4   8       12.08        7.96      4.57 o 
  17   4   8      143.51      142.23      6.19 o 
  18   4   8      182.29      196.83     10.89 o 
   1   5   8     7517.18     7628.45     38.52 o 
   2   5   8     1817.79     1827.22     13.22 o 
   3   5   8     3386.87     3319.72     19.31 o 
   4   5   8      485.41      421.77      8.26 o 
   5   5   8        0.06        2.44      3.17 o 
   6   5   8     1195.00     1130.22      9.95 o 
   7   5   8     1455.38     1451.12     13.03 o 
   8   5   8      795.66      739.60      9.00 o 
   9   5   8     4975.98     4800.13     25.57 o 
  10   5   8     2120.04     2096.60     14.31 o 
  11   5   8     2199.78     2201.89     16.39 o 
  12   5   8       23.92       16.39      4.52 o 
  13   5   8      558.43      534.46      9.42 o 
  14   5   8     1438.36     1351.12     12.37 o 
  15   5   8       14.51        7.29      5.16 o 
  16   5   8      445.52      402.70      9.47 o 
  17   5   8      125.90      109.88      8.47 o 
   0   6   8     8175.18     8107.25     61.51 o 
   1   6   8        1.56        0.14      4.27 o 
   2   6   8     1295.31     1170.63     11.27 o 
   3   6   8     5766.30     5764.24     31.17 o 
   4   6   8     1192.83     1121.12     10.87 o 
   5   6   8     1475.37     1401.37     11.84 o 
   6   6   8      832.96      786.63     10.31 o 
   7   6   8     1343.44     1335.01     14.26 o 
   8   6   8      880.52      903.77      9.94 o 
   9   6   8       63.36       94.41      5.81 o 
  10   6   8     3095.98     3130.30     21.45 o 
  11   6   8       20.17       32.53      4.46 o 
  12   6   8      160.52      161.69      6.76 o 
  13   6   8      286.89      309.92      9.16 o 
  14   6   8      483.53      489.97     10.53 o 
  15   6   8      624.29      592.65     10.21 o 
  16   6   8      214.98      203.13      9.00 o 
   1   7   8     7147.15     7126.47     39.50 o 
   2   7   8     2329.82     2242.21     17.70 o 
   3   7   8     6341.22     6292.59     36.70 o 
   4   7   8     3287.86     3235.92     22.85 o 
   5   7   8        0.59        5.12      5.44 o 
   6   7   8      714.06      689.61     11.36 o 
   7   7   8     3176.84     3046.19     23.20 o 
   8   7   8     1421.06     1446.70     14.59 o 
   9   7   8     1605.85     1597.07     15.08 o 
  10   7   8       32.66       25.24      5.75 o 
  11   7   8     1060.32     1037.34     11.63 o 
  12   7   8      889.03      869.06     14.88 o 
  13   7   8      690.34      723.83     13.18 o 
  14   7   8      629.18      634.62     14.54 o 
  15   7   8      616.52      632.73     13.44 o 
   0   8   8     3997.33     3967.53     40.10 o 
   1   8   8     1121.49     1107.88     13.70 o 
   2   8   8     2669.35     2606.18     26.36 o 
   3   8   8      471.16      429.34     10.80 o 
   4   8   8      367.33      372.78      9.22 o 
   5   8   8     1294.06     1305.11     15.10 o 
   6   8   8       93.39      101.45      7.74 o 
   7   8   8      303.87      341.85      9.96 o 
   8   8   8     1650.70     1692.01     15.94 o 
   9   8   8      121.50      115.48      8.02 o 
  10   8   8      827.85      809.37     12.41 o 
  11   8   8       38.48       31.56      6.81 o 
  12   8   8      293.13      331.22      9.82 o 
  13   8   8       58.12       53.21      9.27 o 
  14   8   8       28.97       23.66      8.43 o 
   1   9   8      771.27      777.81     13.20 o 
   2   9   8       86.88       84.01      9.60 o 
   3   9   8     1756.16     1736.19     18.58 o 
   4   9   8      673.20      665.61     12.99 o 
   5   9   8      122.35      138.74     10.38 o 
   6   9   8     1560.46     1613.78     18.35 o 
   7   9   8      199.52      228.83      9.97 o 
   8   9   8      132.99      130.35      9.90 o 
   9   9   8      324.29      333.53     10.64 o 
  10   9   8       51.75       50.73      7.80 o 
  11   9   8      308.66      325.54     12.00 o 
  12   9   8      152.95      140.39     10.81 o 
   0  10   8       29.49       27.68     11.35 o 
   1  10   8       53.21       52.46      9.44 o 
   2  10   8       76.33       80.83     10.62 o 
   3  10   8       18.66       23.94      9.44 o 
   4  10   8      116.00      125.61     10.56 o 
   5  10   8      119.90      108.23     11.79 o 
   6  10   8      150.85      134.94     12.27 o 
   7  10   8      106.65       96.35     10.67 o 
   8  10   8       33.51       18.35      8.61 o 
   9  10   8       29.88       33.48      8.65 o 
   1  11   8       28.83       27.89     11.48 o 
   2  11   8      615.50      629.90     16.21 o 
   3  11   8        3.21       -0.57     11.13 o 
   4  11   8      234.62      248.39     15.23 o 
   5  11   8      200.84      203.82     13.78 o 
   1   1   9     2412.50     2394.28     10.77 o 
   2   1   9      105.90       75.64      1.65 o 
   3   1   9     4414.82     4450.52     16.04 o 
   4   1   9     3281.49     3399.19     14.59 o 
   5   1   9     1269.79     1357.56      7.19 o 
   6   1   9     1842.90     1695.22      9.94 o 
   7   1   9      171.26      172.00      5.40 o 
   8   1   9     2745.71     2799.12     13.96 o 
   9   1   9       81.02       70.89      2.96 o 
  10   1   9       69.87       70.77      3.89 o 
  11   1   9     3268.17     3145.69     15.55 o 
  12   1   9      503.58      523.23      8.59 o 
  13   1   9      768.01      728.33      8.04 o 
  14   1   9      713.11      702.45     14.91 o 
  15   1   9      562.25      536.23      6.17 o 
  16   1   9      203.29      189.88      6.09 o 
  17   1   9     2084.65     1985.55     24.98 o 
  18   1   9        3.85       13.82     10.53 o 
  19   1   9        4.27        0.88      9.32 o 
   0   2   9    18981.46    20121.68    117.53 o 
   1   2   9     1163.66     1257.85      6.27 o 
   2   2   9    18596.76    20218.47     84.23 o 
   3   2   9       45.34       22.02      1.95 o 
   4   2   9     1217.32     1173.70      6.55 o 
   5   2   9     6790.79     6869.53     28.97 o 
   6   2   9      342.69      325.14      3.29 o 
   7   2   9     4082.35     3859.18     27.16 o 
   8   2   9     2292.21     2128.73     10.47 o 
   9   2   9      162.37      145.62      2.83 o 
  10   2   9     5623.30     5624.18     24.64 o 
  11   2   9      518.94      442.26      6.65 o 
  12   2   9     2872.68     2801.17     15.67 o 
  13   2   9      265.64      265.40      7.24 o 
  14   2   9       90.99       92.67      4.65 o 
  15   2   9     4697.56     4732.38     35.18 o 
  16   2   9      224.62      239.08      5.79 o 
  17   2   9     1524.77     1446.16     15.96 o 
  18   2   9      122.76      152.63     13.97 o 
  19   2   9      128.99      121.83     15.35 o 
   1   3   9    12447.13    13046.79     53.82 o 
   2   3   9     3987.39     4036.48     19.02 o 
   3   3   9    14795.41    15608.50     65.64 o 
   4   3   9    15874.49    16099.93     71.56 o 
   5   3   9       98.13      117.41      3.53 o 
   6   3   9    16071.26    16552.40     74.84 o 
   7   3   9       44.57       51.64      2.32 o 
   8   3   9     3370.06     3371.45     17.05 o 
   9   3   9     2504.43     2428.00     13.53 o 
  10   3   9      949.92      975.71      8.09 o 
  11   3   9     4535.94     4365.21     22.51 o 
  12   3   9     1015.28     1061.47     10.17 o 
  13   3   9     4508.27     4363.58     22.17 o 
  14   3   9     2581.08     2581.18     23.80 o 
  15   3   9      490.17      490.59      8.52 o 
  16   3   9     1323.85     1277.60     15.65 o 
  17   3   9      165.54      157.17      8.67 o 
  18   3   9      454.88      453.24     18.88 o 
   0   4   9    31678.85    35300.75    233.46 o 
   1   4   9     2860.65     2724.94     18.92 o 
   2   4   9     4831.85     4738.69     23.92 o 
   3   4   9     6739.44     6842.33     31.37 o 
   4   4   9      479.95      497.29      5.99 o 
   5   4   9     5162.61     4863.82     23.62 o 
   6   4   9      430.88      375.99      6.25 o 
   7   4   9     6189.00     6021.04     28.66 o 
   8   4   9     2137.68     2069.99     12.16 o 
   9   4   9       45.37       52.23      3.45 o 
  10   4   9     1344.93     1282.81     10.33 o 
  11   4   9      171.44      161.32      4.44 o 
  12   4   9     1315.52     1317.07     12.87 o 
  13   4   9     1512.78     1465.75     12.67 o 
  14   4   9      502.37      456.07     10.33 o 
  15   4   9     1213.32     1158.53     18.99 o 
  16   4   9       60.56       63.41      5.06 o 
  17   4   9     1477.51     1516.67     18.67 o 
  18   4   9      864.59      884.43     17.87 o 
   1   5   9    13309.67    13330.27     63.03 o 
   2   5   9     3754.47     3767.71     20.10 o 
   3   5   9     1174.57     1187.61      9.78 o 
   4   5   9     6129.70     6008.32     30.66 o 
   5   5   9      157.10      179.47      8.39 o 
   6   5   9     7066.82     6911.45     34.83 o 
   7   5   9     1203.63     1194.76     10.71 o 
   8   5   9     4547.54     4493.66     24.46 o 
   9   5   9      389.97      404.23      6.29 o 
  10   5   9      269.02      239.90      6.53 o 
  11   5   9     1613.89     1549.08     12.87 o 
  12   5   9       34.51       29.20      4.48 o 
  13   5   9       60.13       45.21      4.30 o 
  14   5   9      513.69      511.87      9.83 o 
  15   5   9       11.62       12.39      5.27 o 
  16   5   9     2029.15     1998.36     25.39 o 
  17   5   9        6.41        8.68      6.50 o 
   0   6   9      464.36      393.77     11.72 o 
   1   6   9     2087.23     2169.35     15.68 o 
   2   6   9     1620.98     1611.67     13.25 o 
   3   6   9     1983.27     1971.35     15.48 o 
   4   6   9       30.96       29.07      5.04 o 
   5   6   9      417.59      406.68      7.29 o 
   6   6   9       31.02       39.29      5.71 o 
   7   6   9      137.41      131.18      7.18 o 
   8   6   9        3.33       11.16      4.52 o 
   9   6   9      195.04      187.84      6.86 o 
  10   6   9       85.12       89.90      6.20 o 
  11   6   9      466.86      453.54      7.77 o 
  12   6   9       17.70       13.23      5.04 o 
  13   6   9       62.88       51.75      5.41 o 
  14   6   9      104.71      118.66      8.51 o 
  15   6   9      119.23      122.94      7.85 o 
  16   6   9       15.09        5.65      5.34 o 
   1   7   9      366.70      380.04      9.95 o 
   2   7   9      948.11      959.71     11.45 o 
   3   7   9     1643.49     1586.71     15.32 o 
   4   7   9       87.84       99.52      6.97 o 
   5   7   9       52.52       61.87      6.36 o 
   6   7   9      313.83      298.14      9.67 o 
   7   7   9      230.37      233.68      7.74 o 
   8   7   9      242.67      242.09      8.44 o 
   9   7   9       54.60       59.65      6.54 o 
  10   7   9      284.74      294.44      7.75 o 
  11   7   9       64.69       58.63      6.26 o 
  12   7   9       38.22       34.89      7.18 o 
  13   7   9        8.87       11.34      6.26 o 
  14   7   9        6.62        9.08      7.41 o 
  15   7   9        0.24       -4.36      6.33 o 
   0   8   9      332.63      331.25     21.83 o 
   1   8   9      498.17      499.35     11.66 o 
   2   8   9      497.56      489.05     11.44 o 
   3   8   9      668.01      634.76     11.96 o 
   4   8   9      182.27      206.46     10.18 o 
   5   8   9      705.56      742.40     15.86 o 
   6   8   9      192.31      171.70      9.69 o 
   7   8   9      151.63      164.62      9.18 o 
   8   8   9      419.11      402.10      9.41 o 
   9   8   9      174.48      165.32      7.78 o 
  10   8   9      333.98      347.44      9.91 o 
  11   8   9       14.09       15.68      7.84 o 
  12   8   9       81.40       60.79      6.68 o 
  13   8   9       16.93       20.95      7.49 o 
   1   9   9      716.70      732.71     14.42 o 
   2   9   9      298.94      331.79     10.23 o 
   3   9   9       19.42       13.90      7.47 o 
   4   9   9     1251.23     1272.55     16.54 o 
   5   9   9      718.96      685.37     12.96 o 
   6   9   9       44.44       39.03      8.19 o 
   7   9   9      382.34      371.44     12.02 o 
   8   9   9       39.28       40.26      7.51 o 
   9   9   9      678.97      643.61     13.00 o 
  10   9   9      173.03      169.44      9.77 o 
  11   9   9      185.91      198.40      9.71 o 
  12   9   9       34.65       18.57      8.15 o 
   0  10   9      893.36      889.23     21.92 o 
   1  10   9      526.56      497.53     14.93 o 
   2  10   9      723.72      715.58     14.80 o 
   3  10   9     1410.69     1439.42     19.99 o 
   4  10   9      841.51      807.74     16.19 o 
   5  10   9      185.97      228.94     12.51 o 
   6  10   9       43.74       33.86     10.92 o 
   7  10   9      415.95      430.43     15.39 o 
   8  10   9      775.10      853.90     15.47 o 
   9  10   9       96.03       86.95      9.92 o 
   1  11   9      461.20      478.70     14.71 o 
   2  11   9       87.98      124.62     13.76 o 
   3  11   9      447.86      468.10     15.28 o 
   4  11   9       18.63       35.72     11.55 o 
   5  11   9       33.96       36.46     10.44 o 
   0   0  10      217.82      175.64      5.03 o 
   1   0  10      500.00      597.03     12.89 o 
   2   0  10     4261.62     4151.01     19.39 o 
   3   0  10    23782.88    25857.17    209.45 o 
   4   0  10     8344.44     9533.52     91.17 o 
   5   0  10    58743.71    64129.12    731.26 o 
   6   0  10     1493.05     1825.87     33.92 o 
   7   0  10     6116.70     5969.64     66.15 o 
   8   0  10    12149.51    12664.20    125.87 o 
   9   0  10     4289.55     4230.47     32.44 o 
  10   0  10     4695.38     4353.87     26.96 o 
  11   0  10     1668.80     1646.81     25.55 o 
  12   0  10     4083.10     3842.85     49.93 o 
  13   0  10     3847.28     3686.68     51.30 o 
  14   0  10        8.54       11.01      2.64 o 
  15   0  10     6643.41     6547.79     70.64 o 
  16   0  10      245.56      223.30      8.01 o 
  17   0  10     2083.81     2067.76     40.56 o 
  18   0  10     2946.48     3018.39     82.16 o 
  19   0  10      429.68      406.47     30.34 o 
   1   1  10    11338.38    11689.40     41.49 o 
   2   1  10     5831.58     5988.93     21.12 o 
   3   1  10      800.97      764.03      4.11 o 
   4   1  10    21609.81    22946.56     97.51 o 
   5   1  10     4175.85     4543.23     19.42 o 
   6   1  10    10012.93     9951.31     73.84 o 
   7   1  10     4047.26     4040.28     19.62 o 
   8   1  10     1672.53     1635.58     17.44 o 
   9   1  10     8809.44     8987.05     75.01 o 
  10   1  10       94.95       93.79      2.52 o 
  11   1  10     5386.20     5420.82     27.04 o 
  12   1  10     1088.58     1103.30      7.95 o 
  13   1  10     1014.22     1033.32      9.94 o 
  14   1  10     2357.54     2403.59     19.53 o 
  15   1  10       37.17       33.20      6.22 o 
  16   1  10      783.52      733.73     13.73 o 
  17   1  10     1026.43     1043.27     19.10 o 
  18   1  10      417.20      453.95     21.58 o 
  19   1  10      715.37      738.47     19.10 o 
   0   2  10     9250.54     9438.82     47.95 o 
   1   2  10     1159.90     1154.87      6.49 o 
   2   2  10      317.90      369.48      8.96 o 
   3   2  10     6413.01     6705.44     26.46 o 
   4   2  10     1349.49     1481.71      7.59 o 
   5   2  10     5515.46     5431.71     22.68 o 
   6   2  10        5.82        8.93      1.28 o 
   7   2  10     8457.77     8681.79     38.78 o 
   8   2  10      544.94      500.47      4.64 o 
   9   2  10      185.64      213.69      4.81 o 
  10   2  10     4271.18     4208.87     23.36 o 
  11   2  10      105.12      133.33      3.67 o 
  12   2  10      190.98      170.57      5.46 o 
  13   2  10     2050.27     2078.90     16.75 o 
  14   2  10      756.51      754.05     11.02 o 
  15   2  10     2652.70     2619.65     22.81 o 
  16   2  10      602.55      545.43     11.63 o 
  17   2  10     2216.05     2203.47     23.82 o 
  18   2  10      334.00      341.14     15.58 o 
  19   2  10        1.99       -5.47     10.63 o 
   1   3  10     4003.55     4282.66     18.64 o 
   2   3  10     1927.34     1858.07     11.57 o 
   3   3  10     3184.08     3717.40     17.00 o 
   4   3  10     5760.25     6077.17     27.48 o 
   5   3  10      193.50      216.11      4.32 o 
   6   3  10        1.79        5.43      2.67 o 
   7   3  10      411.76      407.40      5.39 o 
   8   3  10      164.11      178.94      3.97 o 
   9   3  10      330.88      326.79      6.90 o 
  10   3  10       49.30       36.84      4.41 o 
  11   3  10     1458.24     1426.10      9.86 o 
  12   3  10       49.36       60.37      4.39 o 
  13   3  10      768.41      755.63      7.93 o 
  14   3  10       38.83       33.79      3.43 o 
  15   3  10        0.62        1.95      3.67 o 
  16   3  10       53.17       49.42      4.70 o 
  17   3  10       14.57        9.44      7.93 o 
  18   3  10      286.59      273.81     17.57 o 
   0   4  10        5.26       -2.11      4.60 o 
   1   4  10      347.95      374.66      5.26 o 
   2   4  10       85.97       79.46      4.05 o 
   3   4  10     3814.53     4002.02     19.78 o 
   4   4  10     2353.51     2415.18     13.58 o 
   5   4  10       73.75       70.74      4.28 o 
   6   4  10      151.24      147.41      4.39 o 
   7   4  10      358.99      360.15      5.27 o 
   8   4  10      810.56      809.23      6.88 o 
   9   4  10      164.75      165.07      4.32 o 
  10   4  10      277.06      299.30      6.62 o 
  11   4  10      333.42      341.08      8.19 o 
  12   4  10      445.71      429.61      8.06 o 
  13   4  10        0.29       -2.39      3.37 o 
  14   4  10      184.69      180.02      5.63 o 
  15   4  10       37.54       34.09      5.19 o 
  16   4  10       28.69       27.53      6.94 o 
  17   4  10       76.98       71.71      7.00 o 
  18   4  10        5.69        1.27      9.38 o 
   1   5  10     6201.23     6076.19     29.00 o 
   2   5  10      239.11      193.12      6.04 o 
   3   5  10     2172.83     2162.99     14.79 o 
   4   5  10     1424.12     1473.03     11.87 o 
   5   5  10      735.83      758.20      8.69 o 
   6   5  10      300.89      284.33      6.60 o 
   7   5  10     1174.48     1190.60     10.52 o 
   8   5  10      698.45      647.08      7.57 o 
   9   5  10      679.33      728.52     15.62 o 
  10   5  10      398.84      388.09      6.83 o 
  11   5  10      303.95      315.48      7.57 o 
  12   5  10      612.96      605.28      9.00 o 
  13   5  10      738.21      699.49      8.42 o 
  14   5  10      658.51      630.44     10.74 o 
  15   5  10      345.78      327.50      7.76 o 
  16   5  10      159.94      166.42      9.60 o 
  17   5  10      207.05      247.94     11.06 o 
   0   6  10     5960.00     5860.95     43.07 o 
   1   6  10     2836.65     2924.46     18.14 o 
   2   6  10     5522.73     5477.01     29.11 o 
   3   6  10     2929.54     2935.88     18.49 o 
   4   6  10      107.08      123.78      6.49 o 
   5   6  10     2322.38     2246.72     16.67 o 
   6   6  10      376.53      359.56      8.88 o 
   7   6  10      117.27      118.74      6.26 o 
   8   6  10     1037.28     1016.24     10.91 o 
   9   6  10      805.74      830.09      9.05 o 
  10   6  10      641.10      661.53      8.44 o 
  11   6  10      158.73      159.30      6.22 o 
  12   6  10      584.61      571.32      8.84 o 
  13   6  10      414.91      443.89     17.83 o 
  14   6  10       34.10       30.76      6.39 o 
  15   6  10      894.01      867.42     13.16 o 
  16   6  10       80.58       73.21     10.89 o 
   1   7  10     5660.03     5538.46     33.11 o 
   2   7  10     1186.06     1134.26     12.47 o 
   3   7  10     2695.91     2606.58     20.13 o 
   4   7  10     1619.85     1585.66     14.50 o 
   5   7  10      292.52      288.99      7.93 o 
   6   7  10      872.72      821.69     11.27 o 
   7   7  10      230.95      254.64      8.45 o 
   8   7  10      246.02      256.42      9.03 o 
   9   7  10     1781.53     1841.11     16.45 o 
  10   7  10       68.90       80.78      7.11 o 
  11   7  10     1714.56     1733.11     15.27 o 
  12   7  10       93.81       94.37      7.24 o 
  13   7  10     1776.49     1763.69     24.26 o 
  14   7  10      647.59      655.97     16.38 o 
  15   7  10      273.19      230.40     13.23 o 
   0   8  10     5860.08     5719.72     47.20 o 
   1   8  10       21.32       35.83      7.18 o 
   2   8  10      922.22      873.27     13.48 o 
   3   8  10     1402.57     1376.84     15.14 o 
   4   8  10       39.89       53.14      7.20 o 
   5   8  10      836.24      836.32     13.03 o 
   6   8  10       89.22       79.31      8.15 o 
   7   8  10     1879.44     1908.26     21.92 o 
   8   8  10      390.65      409.65      9.64 o 
   9   8  10      649.43      641.92     11.97 o 
  10   8  10      372.29      384.54     10.39 o 
  11   8  10        4.81       10.21      6.68 o 
  12   8  10      144.77      165.19      7.82 o 
  13   8  10      382.07      409.34     13.71 o 
   1   9  10       44.43       36.30      7.19 o 
   2   9  10       37.56       39.73      8.68 o 
   3   9  10      325.81      344.17     11.25 o 
   4   9  10      210.01      220.59     10.33 o 
   5   9  10      235.69      232.73     10.83 o 
   6   9  10      501.36      534.68     12.51 o 
   7   9  10       44.58       50.47      8.60 o 
   8   9  10      195.04      189.71      9.76 o 
   9   9  10      474.32      506.44     12.38 o 
  10   9  10       21.23       25.34      7.65 o 
  11   9  10      545.48      547.76     13.17 o 
   0  10  10       11.03       25.50     12.98 o 
   1  10  10        3.40        8.61      7.93 o 
   2  10  10      117.57      117.26     11.27 o 
   3  10  10        1.35        5.45      8.17 o 
   4  10  10      185.20      199.26     14.07 o 
   5  10  10      452.36      477.45     14.31 o 
   6  10  10       16.33       21.40      8.23 o 
   7  10  10       61.67       53.85      9.55 o 
   8  10  10       24.93       19.69      8.32 o 
   9  10  10      106.49      109.60      9.60 o 
   1  11  10      248.10      242.87     14.08 o 
   2  11  10       99.61       64.25     11.25 o 
   3  11  10       17.28       15.85     12.01 o 
   4  11  10       36.24       34.46     10.08 o 
   1   1  11     2212.35     2284.53      9.43 o 
   2   1  11     2415.89     2410.78      9.92 o 
   3   1  11       13.37       31.20      3.08 o 
   4   1  11      148.02       97.95      2.29 o 
   5   1  11     5834.22     6577.51     28.23 o 
   6   1  11     4569.41     4699.06     22.16 o 
   7   1  11     1799.74     1704.78     14.72 o 
   8   1  11       73.58       59.75      6.48 o 
   9   1  11     1990.21     2082.59     15.88 o 
  10   1  11       69.65       75.51      4.27 o 
  11   1  11      413.60      408.95     10.73 o 
  12   1  11      440.53      446.06      7.67 o 
  13   1  11        3.36        4.06      1.99 o 
  14   1  11      135.47      130.27      4.24 o 
  15   1  11       85.13       73.67      3.47 o 
  16   1  11      589.52      569.77     12.20 o 
  17   1  11      115.06      114.15     11.87 o 
  18   1  11       89.62       83.15     15.06 o 
  19   1  11       39.91       62.60     12.54 o 
   0   2  11    24614.19    27659.21    170.00 o 
   1   2  11      628.97      574.58      5.18 o 
   2   2  11     9800.84     9641.14     50.23 o 
   3   2  11        9.19        8.93      2.41 o 
   4   2  11     1744.30     1675.96      8.63 o 
   5   2  11     7787.57     8183.22     32.53 o 
   6   2  11      268.67      271.88      2.66 o 
   7   2  11    11277.32    12243.27     54.07 o 
   8   2  11     1107.08     1063.04     10.88 o 
   9   2  11        1.84        6.32      1.69 o 
  10   2  11     5173.18     5152.06     23.74 o 
  11   2  11      963.99      947.25     10.54 o 
  12   2  11     6536.03     6439.51     29.86 o 
  13   2  11      981.60      946.06     12.27 o 
  14   2  11      514.15      483.06      8.94 o 
  15   2  11      271.67      239.97      9.62 o 
  16   2  11       17.33       13.10      5.38 o 
  17   2  11      291.00      296.55     16.28 o 
  18   2  11       80.63       84.92     13.77 o 
   1   3  11     5578.18     5669.26     25.03 o 
   2   3  11     5092.55     4828.00     20.25 o 
   3   3  11     7372.06     7869.04     36.01 o 
   4   3  11    14174.69    14435.12     64.68 o 
   5   3  11       77.22       74.23      3.11 o 
   6   3  11     9345.92     8945.37     39.65 o 
   7   3  11      915.66      847.84      5.37 o 
   8   3  11     3451.60     3278.16     16.36 o 
   9   3  11     3168.96     3145.07     17.78 o 
  10   3  11      111.45      114.52      5.30 o 
  11   3  11     3120.40     3145.48     17.43 o 
  12   3  11      325.13      317.19      5.86 o 
  13   3  11      202.87      224.23      5.84 o 
  14   3  11     1884.72     1868.30     20.79 o 
  15   3  11      362.98      335.33     11.79 o 
  16   3  11     2188.33     2190.59     24.43 o 
  17   3  11       55.12       46.13     11.59 o 
  18   3  11      922.02      879.89     22.46 o 
   0   4  11     8942.88     8937.44     74.03 o 
   1   4  11      324.53      267.85      5.01 o 
   2   4  11    12031.80    12211.43     53.41 o 
   3   4  11     6441.89     6497.67     31.53 o 
   4   4  11      585.84      533.53      6.54 o 
   5   4  11     3680.78     3693.84     27.00 o 
   6   4  11      314.11      324.39      6.66 o 
   7   4  11     1136.94     1114.60      9.37 o 
   8   4  11     1307.07     1298.56      9.44 o 
   9   4  11      587.25      625.42     10.29 o 
  10   4  11     4651.40     4683.94     23.98 o 
  11   4  11      267.82      275.27      6.64 o 
  12   4  11     4232.68     4222.01     33.73 o 
  13   4  11      424.37      411.05      6.91 o 
  14   4  11      560.70      549.50     10.11 o 
  15   4  11      884.10      855.63     13.91 o 
  16   4  11      142.58      166.34      8.21 o 
  17   4  11      420.54      417.43     20.46 o 
   1   5  11     4131.09     4036.51     21.40 o 
   2   5  11     5820.95     5865.17     27.73 o 
   3   5  11      952.57      922.93      9.57 o 
   4   5  11     6516.31     6433.87     32.64 o 
   5   5  11      124.30      133.83      4.84 o 
   6   5  11     7320.94     7173.90     39.15 o 
   7   5  11      245.94      243.91      7.22 o 
   8   5  11     2971.00     2797.05     16.35 o 
   9   5  11      194.55      190.56      5.29 o 
  10   5  11       90.96       77.23      4.93 o 
  11   5  11      678.60      673.24      9.06 o 
  12   5  11      136.54      125.58      5.62 o 
  13   5  11      325.55      342.91      7.86 o 
  14   5  11      519.40      461.63     12.66 o 
  15   5  11      108.06      126.04      6.91 o 
  16   5  11     2016.26     2026.46     23.03 o 
  17   5  11      144.18      143.16     13.45 o 
   0   6  11     1083.87     1045.90     14.22 o 
   1   6  11      707.90      664.64      9.09 o 
   2   6  11     1146.49     1051.27     11.05 o 
   3   6  11      290.32      234.87      7.74 o 
   4   6  11     1542.95     1509.79     12.62 o 
   5   6  11       41.67       36.42      4.90 o 
   6   6  11       12.29       10.29      5.02 o 
   7   6  11       15.14       16.29      5.28 o 
   8   6  11      306.66      318.97      8.90 o 
   9   6  11       36.90       34.25      5.12 o 
  10   6  11      761.73      781.05      9.26 o 
  11   6  11      115.74      116.47      5.28 o 
  12   6  11      591.23      609.41     10.01 o 
  13   6  11       39.07       34.59      5.68 o 
  14   6  11       28.16       37.44      6.62 o 
  15   6  11      310.24      312.02     15.60 o 
  16   6  11        0.59        6.40      8.62 o 
   1   7  11      206.51      194.37      7.62 o 
   2   7  11        3.13       11.98      5.82 o 
   3   7  11       13.30        7.07      5.31 o 
   4   7  11       68.02       74.38      7.44 o 
   5   7  11      137.93      134.64      7.87 o 
   6   7  11       84.17       82.32      6.12 o 
   7   7  11        0.31       -1.77      5.36 o 
   8   7  11        8.61       12.38      4.87 o 
   9   7  11        4.63        5.54      5.48 o 
  10   7  11        2.97        0.32      5.10 o 
  11   7  11       27.53       28.02      4.96 o 
  12   7  11        0.43       -3.41      5.62 o 
  13   7  11       53.46       53.97      9.69 o 
  14   7  11        0.63        9.09      7.73 o 
  15   7  11       20.86       21.77      8.96 o 
   0   8  11      266.19      281.96     12.76 o 
   1   8  11       94.45      103.72      7.78 o 
   2   8  11        5.26        4.51      6.98 o 
   3   8  11      447.84      460.59     10.96 o 
   4   8  11      110.83      120.29      8.48 o 
   5   8  11      502.32      495.41     11.25 o 
   6   8  11      456.15      439.04     11.17 o 
   7   8  11       42.26       45.67      7.45 o 
   8   8  11      159.86      160.00      8.02 o 
   9   8  11       46.81       43.95      7.35 o 
  10   8  11       96.03       98.01      7.43 o 
  11   8  11        0.95       -2.41      5.69 o 
  12   8  11       77.42       75.45      6.94 o 
  13   8  11       33.65       28.99      9.74 o 
   1   9  11      582.72      567.31     12.34 o 
   2   9  11      563.23      584.61     13.10 o 
   3   9  11      521.53      553.19     13.25 o 
   4   9  11      999.77     1052.03     17.53 o 
   5   9  11        5.71        9.13      7.57 o 
   6   9  11      646.67      663.41     14.56 o 
   7   9  11       72.28       64.37      9.95 o 
   8   9  11      352.95      360.14     10.42 o 
   9   9  11       76.19       70.35      8.19 o 
  10   9  11       92.43       64.16      8.68 o 
  11   9  11      164.95      165.87     11.30 o 
   0  10  11      448.78      436.40     19.38 o 
   1  10  11       53.80       48.93     10.46 o 
   2  10  11     1060.33     1072.14     16.62 o 
   3  10  11      188.01      213.78     14.36 o 
   4  10  11      308.55      327.46     12.68 o 
   5  10  11      253.47      279.97     13.27 o 
   6  10  11      279.77      296.65     12.94 o 
   7  10  11      893.61      881.09     15.77 o 
   8  10  11     1449.21     1467.70     18.07 o 
   1  11  11      250.12      258.94     13.56 o 
   2  11  11      615.42      644.29     16.67 o 
   3  11  11      385.21      383.85     17.05 o 
   0   0  12     8167.86     8253.12     57.19 o 
   1   0  12     1079.24     1040.36      7.38 o 
   2   0  12    12793.85    13640.34     73.33 o 
   3   0  12     9403.02     9447.58     85.56 o 
   4   0  12    27040.12    32222.38    245.94 o 
   5   0  12     7956.52     7000.07     67.77 o 
   6   0  12      489.74      351.42     16.46 o 
   7   0  12    12982.80    12685.64    126.13 o 
   8   0  12     2021.15     2101.26     29.16 o 
   9   0  12      551.60      423.86     24.69 o 
  10   0  12     5174.04     5230.63     66.12 o 
  11   0  12      183.92      178.47     19.26 o 
  12   0  12       66.56       54.30     17.14 o 
  13   0  12     9159.58     9376.90    116.71 o 
  14   0  12      101.02      103.00     11.22 o 
  15   0  12     3556.43     3231.22    112.21 o 
  16   0  12        5.64       11.29     17.86 o 
  17   0  12     4179.11     4084.62     63.08 o 
  18   0  12       26.17       36.33     17.49 o 
  19   0  12      721.03      796.02     47.63 o 
   1   1  12    16185.23    15846.97     58.78 o 
   2   1  12     1346.11     1634.32      7.18 o 
   3   1  12      208.54      415.29      3.43 o 
   4   1  12       24.76       22.37      3.03 o 
   5   1  12       27.11       34.45      2.23 o 
   6   1  12     2773.18     2778.10     18.09 o 
   7   1  12     3531.46     3578.00     24.01 o 
   8   1  12     2293.90     2215.58     16.26 o 
   9   1  12     9618.88     9572.31     56.46 o 
  10   1  12       29.22       32.95      2.01 o 
  11   1  12     6328.52     6342.53     43.55 o 
  12   1  12      539.83      530.76     13.60 o 
  13   1  12     1937.39     1927.30     29.97 o 
  14   1  12      252.55      261.65     17.11 o 
  15   1  12       65.65       57.25      4.43 o 
  16   1  12      206.28      224.77     12.91 o 
  17   1  12      191.96      222.46     13.72 o 
  18   1  12       15.61       13.73     13.03 o 
   0   2  12    12024.47    12607.49     75.26 o 
   1   2  12      162.53      206.37      5.33 o 
   2   2  12    10148.02    10911.99     44.18 o 
   3   2  12      621.78      474.69      3.83 o 
   4   2  12       43.70       60.80      2.25 o 
   5   2  12    10786.66    11036.91     51.73 o 
   6   2  12      923.66     1021.73      4.42 o 
   7   2  12      831.21      686.38      5.57 o 
   8   2  12     1072.29     1031.89      8.13 o 
   9   2  12      620.30      618.05     10.98 o 
  10   2  12       35.33       28.28      3.98 o 
  11   2  12     2117.60     2190.68     19.79 o 
  12   2  12      267.79      241.10      5.22 o 
  13   2  12      858.53      873.02     11.76 o 
  14   2  12        2.04        3.69      2.44 o 
  15   2  12     3219.25     3117.96     44.77 o 
  16   2  12       10.71       12.84     12.23 o 
  17   2  12      932.96      940.15     22.24 o 
  18   2  12       18.54       17.27     11.96 o 
   1   3  12     3425.48     3474.11     16.15 o 
   2   3  12      553.42      506.95      5.62 o 
   3   3  12      849.49      889.25      7.44 o 
   4   3  12        2.72       -3.19      3.19 o 
   5   3  12     1471.23     1633.59      9.15 o 
   6   3  12      661.00      700.35      6.86 o 
   7   3  12      344.91      329.63      4.84 o 
   8   3  12       31.43       26.10      2.15 o 
   9   3  12     1311.07     1321.54      9.63 o 
  10   3  12      802.63      811.78      7.13 o 
  11   3  12     1536.16     1501.88      9.08 o 
  12   3  12      354.10      345.05      7.89 o 
  13   3  12      194.85      167.55      4.29 o 
  14   3  12        8.88        1.72      2.83 o 
  15   3  12        9.30        8.01      6.50 o 
  16   3  12       28.92       28.57      5.81 o 
  17   3  12      153.61      113.38     14.07 o 
  18   3  12      135.82      133.97     14.50 o 
   0   4  12     3501.39     3661.77     27.13 o 
   1   4  12     3795.40     3901.00     18.99 o 
   2   4  12       69.13       64.56      3.60 o 
   3   4  12      712.04      689.02      6.51 o 
   4   4  12       95.37      111.68      4.91 o 
   5   4  12       72.87       90.90      4.56 o 
   6   4  12      434.57      439.58      5.65 o 
   7   4  12       20.21       23.99      3.55 o 
   8   4  12     3942.38     3940.25     18.80 o 
   9   4  12     3172.92     3039.01     15.72 o 
  10   4  12      702.02      695.30      8.69 o 
  11   4  12       86.21       82.71      4.01 o 
  12   4  12       22.50       27.01      4.77 o 
  13   4  12        1.69        6.63      3.36 o 
  14   4  12        6.65        8.79      3.84 o 
  15   4  12       50.51       47.44      5.80 o 
  16   4  12       16.16       20.28      6.58 o 
  17   4  12       51.89       47.75     14.12 o 
   1   5  12      205.70      127.90      4.84 o 
   2   5  12     1177.13     1125.49      9.51 o 
   3   5  12     2536.40     2364.46     14.59 o 
   4   5  12     2702.89     2787.71     17.90 o 
   5   5  12      365.86      348.44      6.55 o 
   6   5  12     1954.38     1901.26     15.23 o 
   7   5  12      259.62      225.46      7.27 o 
   8   5  12      324.90      309.42      8.60 o 
   9   5  12     2117.98     2071.46     13.28 o 
  10   5  12       75.19       67.36      4.85 o 
  11   5  12      804.04      810.10     10.54 o 
  12   5  12      941.36      900.07      9.68 o 
  13   5  12      254.50      249.07      7.28 o 
  14   5  12     1020.65      985.37     13.38 o 
  15   5  12      770.84      736.19     13.84 o 
  16   5  12      118.74      111.85      9.26 o 
   0   6  12     2010.53     2007.42     20.75 o 
   1   6  12       23.92       22.51      5.20 o 
   2   6  12      477.04      457.42      7.80 o 
   3   6  12     4223.60     4171.04     24.59 o 
   4   6  12      142.90      157.45      7.02 o 
   5   6  12     3362.17     3241.09     20.80 o 
   6   6  12     1813.61     1742.29     14.78 o 
   7   6  12      999.23      974.08     11.69 o 
   8   6  12      158.03      145.55      5.26 o 
   9   6  12      627.77      629.52      8.74 o 
  10   6  12      941.91      949.28     11.77 o 
  11   6  12       12.71       21.38      4.05 o 
  12   6  12      497.29      501.41     10.29 o 
  13   6  12     1801.03     1769.09     20.76 o 
  14   6  12       20.44       20.89      5.94 o 
  15   6  12      518.48      555.68     22.36 o 
  16   6  12       29.66       13.52      7.01 o 
   1   7  12     3198.63     3056.09     20.76 o 
   2   7  12     1901.31     1945.33     14.85 o 
   3   7  12     1987.60     1898.38     17.81 o 
   4   7  12     2217.56     2264.19     17.59 o 
   5   7  12      149.78      153.98      8.35 o 
   6   7  12     1347.15     1312.85     14.25 o 
   7   7  12     2329.89     2367.01     18.42 o 
   8   7  12      334.55      339.52     10.12 o 
   9   7  12     3939.81     3973.43     25.24 o 
  10   7  12        6.20       10.10      5.27 o 
  11   7  12     1796.59     1752.43     16.03 o 
  12   7  12      286.83      287.15      7.77 o 
  13   7  12     1726.69     1736.90     19.54 o 
  14   7  12      555.37      507.15     17.90 o 
   0   8  12     1438.83     1307.42     21.04 o 
   1   8  12      432.88      446.63      9.80 o 
   2   8  12      784.54      759.71     15.46 o 
   3   8  12     2613.48     2544.55     20.76 o 
   4   8  12        3.01       -3.65      5.70 o 
   5   8  12     4451.13     4530.87     39.12 o 
   6   8  12       67.56       66.32      7.04 o 
   7   8  12     1567.99     1607.33     20.08 o 
   8   8  12      513.03      509.10     13.87 o 
   9   8  12       39.39       50.57      6.29 o 
  10   8  12      272.75      289.80      9.99 o 
  11   8  12       95.76       81.09      7.51 o 
  12   8  12      166.15      178.11     14.79 o 
  13   8  12      555.27      561.82     22.98 o 
   1   9  12      527.57      531.94     12.14 o 
   2   9  12       19.92       24.73      8.48 o 
   3   9  12        8.41        8.74      7.20 o 
   4   9  12       90.85      106.46     11.55 o 
   5   9  12      108.31       99.48     10.22 o 
   6   9  12      377.03      383.84     13.73 o 
   7   9  12      530.16      542.32     13.48 o 
   8   9  12      254.18      283.94     10.17 o 
   9   9  12      931.38      861.44     14.15 o 
  10   9  12       31.70       26.14      7.44 o 
  11   9  12      498.00      507.05     11.09 o 
   0  10  12      174.87      175.71     16.58 o 
   1  10  12       58.80       57.12      9.97 o 
   2  10  12      239.32      239.45     12.75 o 
   3  10  12      471.80      474.91     14.72 o 
   4  10  12      269.78      309.30     14.22 o 
   5  10  12      468.04      471.32     13.58 o 
   6  10  12       22.65       26.41      9.64 o 
   7  10  12       58.12       52.88      9.59 o 
   8  10  12        5.81        5.53      7.63 o 
   1  11  12      405.28      399.63     13.82 o 
   2  11  12        9.54        5.04      9.96 o 
   1   1  13     1964.20     2361.65      9.36 o 
   2   1  13     1324.50     1324.10      6.44 o 
   3   1  13     1875.74     2000.77      9.55 o 
   4   1  13      396.26      271.71      3.03 o 
   5   1  13      336.17      321.22      5.35 o 
   6   1  13     2657.05     2678.00     13.30 o 
   7   1  13        4.70       12.40      5.85 o 
   8   1  13      737.68      656.20     13.87 o 
   9   1  13     2860.12     2924.72     27.53 o 
  10   1  13      199.11      214.66     18.32 o 
  11   1  13       16.64       14.06      9.13 o 
  12   1  13      456.57      443.05     17.18 o 
  13   1  13      105.23       85.96     12.16 o 
  14   1  13       61.58       43.84      2.82 o 
  15   1  13       86.38       77.58     14.69 o 
  16   1  13     1608.30     1689.73     24.35 o 
  17   1  13      981.28      998.58     23.87 o 
  18   1  13      143.27      163.72     15.95 o 
   0   2  13    11996.92    11805.42     68.58 o 
   1   2  13     5329.41     5848.03     25.50 o 
   2   2  13     4115.27     3635.96     16.69 o 
   3   2  13        4.41        5.51      2.19 o 
   4   2  13      206.17      283.56      4.53 o 
   5   2  13     3285.86     3119.16     12.58 o 
   6   2  13      573.10      523.61      4.49 o 
   7   2  13     1496.46     1351.18      8.71 o 
   8   2  13     1096.38     1020.26      8.22 o 
   9   2  13      170.62      179.17      3.51 o 
  10   2  13     6563.72     6502.31     32.39 o 
  11   2  13      252.51      267.25      4.82 o 
  12   2  13     3572.94     3563.97     22.20 o 
  13   2  13      458.07      418.75     12.72 o 
  14   2  13      960.99      899.53     13.63 o 
  15   2  13     1560.89     1527.48     35.21 o 
  16   2  13       45.05       25.37     13.53 o 
  17   2  13      451.56      468.37     19.29 o 
  18   2  13      141.97      136.65     16.10 o 
   1   3  13       49.21       24.12      3.21 o 
   2   3  13      940.28      729.67      6.60 o 
   3   3  13     1136.53     1076.58      7.66 o 
   4   3  13     9130.21     8750.75     37.14 o 
   5   3  13      205.53      207.12      3.88 o 
   6   3  13    12050.22    11479.81     48.90 o 
   7   3  13     2598.44     2536.95     14.50 o 
   8   3  13     9733.50     9794.87     49.23 o 
   9   3  13     1978.28     1982.10     12.30 o 
  10   3  13        9.43       14.38      2.26 o 
  11   3  13     1803.61     1802.30     10.94 o 
  12   3  13       62.28       59.46      3.68 o 
  13   3  13      336.92      310.84      9.00 o 
  14   3  13     1815.28     1819.72     19.43 o 
  15   3  13        0.15       -4.33      4.33 o 
  16   3  13     1320.95     1364.54     23.43 o 
  17   3  13      215.56      225.55     15.99 o 
  18   3  13     1603.45     1661.84     32.88 o 
   0   4  13     2926.52     2335.14     19.57 o 
   1   4  13     1353.80     1346.02      8.86 o 
   2   4  13     4631.73     4325.51     20.50 o 
   3   4  13      210.84      147.43      4.31 o 
   4   4  13      385.54      376.12      5.80 o 
   5   4  13      503.54      402.31      5.80 o 
   6   4  13     2290.17     2235.68     14.27 o 
   7   4  13      125.58      134.25      9.56 o 
   8   4  13     6157.45     6019.32     27.59 o 
   9   4  13      159.04      163.25      3.82 o 
  10   4  13     6050.94     5962.82     29.48 o 
  11   4  13      131.08      124.91      6.23 o 
  12   4  13     4575.56     4474.61     33.23 o 
  13   4  13     1643.90     1590.94     23.49 o 
  14   4  13       90.12       79.23      4.67 o 
  15   4  13      243.91      232.18      7.32 o 
  16   4  13        9.05       21.51     10.05 o 
  17   4  13      133.92      126.98     13.56 o 
   1   5  13     5830.15     5717.53     35.06 o 
   2   5  13     2137.43     2012.04     12.38 o 
   3   5  13      336.75      328.88      7.55 o 
   4   5  13     5027.03     4824.89     24.91 o 
   5   5  13      229.08      255.79      6.45 o 
   6   5  13    14460.71    14544.15     75.96 o 
   7   5  13      469.10      483.15      9.05 o 
   8   5  13     3079.39     2982.12     18.10 o 
   9   5  13     2175.95     2099.85     14.09 o 
  10   5  13      651.68      622.44      8.90 o 
  11   5  13      474.59      457.68      7.79 o 
  12   5  13      711.19      707.66     11.26 o 
  13   5  13      208.68      222.19      5.31 o 
  14   5  13      857.66      859.00     14.32 o 
  15   5  13       78.07       72.42      7.77 o 
  16   5  13     1239.86     1235.19     21.66 o 
   0   6  13     1124.37     1061.95     14.39 o 
   1   6  13        2.19       12.24      4.39 o 
   2   6  13      510.02      486.08      8.69 o 
   3   6  13      812.27      701.92      8.71 o 
   4   6  13       14.80       20.56      5.02 o 
   5   6  13      512.32      510.26      9.94 o 
   6   6  13     2294.12     2245.78     17.29 o 
   7   6  13      506.41      499.59     12.02 o 
   8   6  13     2359.25     2273.56     19.50 o 
   9   6  13       76.57       66.18      6.04 o 
  10   6  13     1015.58      981.84     12.42 o 
  11   6  13      243.60      236.47      6.43 o 
  12   6  13      317.16      275.82     11.80 o 
  13   6  13      117.26      119.35     11.32 o 
  14   6  13      105.38      123.76      8.47 o 
  15   6  13       13.12        4.91      6.89 o 
   1   7  13       11.17       11.44      5.76 o 
   2   7  13      554.50      536.73      9.52 o 
   3   7  13        7.00        8.82      5.64 o 
   4   7  13      518.01      526.63     12.37 o 
   5   7  13      293.01      319.64      8.29 o 
   6   7  13        0.39        1.19      5.64 o 
   7   7  13       27.77       19.56      6.32 o 
   8   7  13      266.23      274.51      8.84 o 
   9   7  13       73.98       75.13      6.09 o 
  10   7  13        1.20       -2.56      4.96 o 
  11   7  13       81.25       85.47      7.29 o 
  12   7  13      117.43      137.81     11.06 o 
  13   7  13        4.55       -7.15      7.15 o 
  14   7  13      195.09      207.65     22.53 o 
   0   8  13       41.27       34.95      9.49 o 
   1   8  13       20.98       29.34      7.07 o 
   2   8  13      170.81      194.62      9.05 o 
   3   8  13      886.95      940.97     14.57 o 
   4   8  13     1362.85     1356.65     17.42 o 
   5   8  13       83.23       92.36      9.21 o 
   6   8  13       69.60       69.18      7.62 o 
   7   8  13      138.21      110.25      8.45 o 
   8   8  13      141.98      145.49     10.19 o 
   9   8  13       10.05       10.54      5.21 o 
  10   8  13      311.34      363.05     10.35 o 
  11   8  13       19.76       14.16      5.87 o 
  12   8  13       90.10       74.71      9.78 o 
   1   9  13      458.54      471.63     12.69 o 
   2   9  13      569.79      601.52     13.56 o 
   3   9  13       65.90       81.04      9.51 o 
   4   9  13     1327.58     1377.93     17.86 o 
   5   9  13       64.04       71.62      9.77 o 
   6   9  13      916.68      963.26     14.46 o 
   7   9  13       16.11        0.90      7.47 o 
   8   9  13      344.47      357.00     10.89 o 
   9   9  13        9.95        0.19      6.08 o 
  10   9  13       87.95       52.65      8.67 o 
   0  10  13     1751.76     1778.77     45.54 o 
   1  10  13      298.82      313.83     13.05 o 
   2  10  13     2284.01     2322.58     29.67 o 
   3  10  13      356.80      361.75     14.17 o 
   4  10  13      666.08      711.25     14.68 o 
   5  10  13      735.47      734.01     16.83 o 
   6  10  13      183.03      182.44     11.59 o 
   7  10  13      402.63      420.44     13.68 o 
   0   0  14     5093.70     5977.98     56.28 o 
   1   0  14     7257.86     7773.08     48.38 o 
   2   0  14     4134.87     4216.17     23.23 o 
   3   0  14    10078.63     9952.72     90.28 o 
   4   0  14     1710.41     1681.06     10.99 o 
   5   0  14    29775.41    31220.90    336.56 o 
   6   0  14      665.07      719.72     19.63 o 
   7   0  14     7275.78     7055.36     78.53 o 
   8   0  14     1955.24     1867.06     39.31 o 
   9   0  14     6999.61     7307.04     80.22 o 
  10   0  14      980.85      944.66     23.55 o 
  11   0  14      353.63      350.84     21.51 o 
  12   0  14     6805.85     6694.10     89.31 o 
  13   0  14      323.60      359.56     26.16 o 
  14   0  14     1545.81     1603.56     55.95 o 
  15   0  14     3588.41     3867.26     69.27 o 
  16   0  14      129.75       88.59     24.44 o 
  17   0  14     2127.41     2064.72     54.17 o 
  18   0  14       95.89      108.00     21.81 o 
   1   1  14     3293.42     2622.51     10.38 o 
   2   1  14      125.34      198.74      2.38 o 
   3   1  14     1570.97     1370.49      9.02 o 
   4   1  14       47.15       91.67      2.52 o 
   5   1  14      208.19      190.93      3.37 o 
   6   1  14     1224.57     1091.68      9.14 o 
   7   1  14     2004.93     1854.80     24.13 o 
   8   1  14      363.62      319.46      6.37 o 
   9   1  14     3992.50     3916.02     31.08 o 
  10   1  14      520.70      561.81     13.99 o 
  11   1  14     1520.63     1454.57     24.55 o 
  12   1  14     1333.99     1285.30     22.46 o 
  13   1  14      662.93      652.99     18.95 o 
  14   1  14       42.19       46.38     14.13 o 
  15   1  14      495.40      545.26     19.50 o 
  16   1  14      138.00      161.43     23.86 o 
  17   1  14       12.70       25.30     14.33 o 
  18   1  14      183.16      184.72     16.99 o 
   0   2  14     2574.14     2812.79     20.62 o 
   1   2  14      889.24     1094.07      6.68 o 
   2   2  14       41.25       59.20      2.89 o 
   3   2  14     7542.17     7773.25     31.85 o 
   4   2  14      275.62      267.81      4.11 o 
   5   2  14     5772.09     5761.81     21.79 o 
   6   2  14      820.20      747.91      6.23 o 
   7   2  14    13812.33    14107.40     61.47 o 
   8   2  14      763.63      776.86      9.87 o 
   9   2  14      336.05      345.44      6.74 o 
  10   2  14     1424.96     1397.81     10.43 o 
  11   2  14      756.28      761.81     12.49 o 
  12   2  14      299.49      267.75      7.79 o 
  13   2  14     1554.53     1575.43     28.29 o 
  14   2  14       34.18       33.73      4.56 o 
  15   2  14      202.88      196.41     15.75 o 
  16   2  14       30.82       30.03     12.71 o 
  17   2  14     1034.84     1109.52     25.44 o 
  18   2  14        1.08      -11.87     11.87 o 
   1   3  14        3.65        9.37      2.85 o 
   2   3  14     2763.47     2781.43     14.11 o 
   3   3  14      431.83      476.22      5.25 o 
   4   3  14      245.06      204.96      5.61 o 
   5   3  14        5.57        7.18      2.21 o 
   6   3  14      188.36      179.74      5.18 o 
   7   3  14       19.47       18.95      3.82 o 
   8   3  14      857.94      839.60      6.78 o 
   9   3  14        2.40        2.97      2.19 o 
  10   3  14      296.97      287.88      7.20 o 
  11   3  14     1243.00     1142.45     10.40 o 
  12   3  14       92.86       99.46      5.78 o 
  13   3  14       83.77       71.78      4.69 o 
  14   3  14     1137.39     1121.13     13.06 o 
  15   3  14      860.34      886.60     19.23 o 
  16   3  14      739.08      725.09     21.28 o 
  17   3  14       79.48      103.02     14.81 o 
   0   4  14        0.94       -5.29      5.29 o 
   1   4  14       47.45       64.00      3.81 o 
   2   4  14      981.87      993.68      8.55 o 
   3   4  14     2724.78     2750.50     18.93 o 
   4   4  14     1694.26     1701.39     10.89 o 
   5   4  14      831.04      834.28      8.50 o 
   6   4  14       37.26       44.89      4.12 o 
   7   4  14       12.64        7.60      2.62 o 
   8   4  14       77.77       63.75      3.83 o 
   9   4  14      377.62      385.53      6.78 o 
  10   4  14       90.65       85.64      5.02 o 
  11   4  14      153.92      157.79      5.18 o 
  12   4  14      301.00      268.30      5.92 o 
  13   4  14      204.39      187.39      9.54 o 
  14   4  14      543.75      531.24     11.27 o 
  15   4  14       27.50       36.85     11.34 o 
  16   4  14      191.54      245.27     15.83 o 
  17   4  14       64.39       82.97     13.38 o 
   1   5  14     2220.39     2090.13     14.62 o 
   2   5  14        3.60        7.34      4.03 o 
   3   5  14     5159.11     5054.92     24.78 o 
   4   5  14      599.23      578.01      9.96 o 
   5   5  14     1864.01     1867.75     13.77 o 
   6   5  14     1329.01     1252.94     11.90 o 
   7   5  14     2448.17     2345.96     15.97 o 
   8   5  14       87.91       75.66      5.28 o 
   9   5  14     2520.39     2543.64     16.51 o 
  10   5  14      197.55      197.18      4.63 o 
  11   5  14     1123.86     1131.10     15.79 o 
  12   5  14      196.46      190.86      7.22 o 
  13   5  14      690.76      667.68     10.41 o 
  14   5  14      633.80      625.37     13.37 o 
  15   5  14      140.57      145.07     10.59 o 
  16   5  14      433.06      408.29     22.47 o 
   0   6  14      525.35      540.27     11.42 o 
   1   6  14     1180.08     1100.64     10.02 o 
   2   6  14      319.18      332.64      7.62 o 
   3   6  14      727.35      686.47     10.11 o 
   4   6  14     1074.18     1015.83      9.92 o 
   5   6  14     6666.31     6602.32     37.66 o 
   6   6  14      276.35      261.58      7.62 o 
   7   6  14     1800.48     1752.89     15.69 o 
   8   6  14        1.19       -3.41      3.79 o 
   9   6  14     1574.29     1582.71     14.28 o 
  10   6  14      168.68      169.85      8.64 o 
  11   6  14      303.89      289.19      6.20 o 
  12   6  14      190.62      211.64     12.13 o 
  13   6  14     1497.25     1482.80     18.86 o 
  14   6  14      200.57      230.47      9.84 o 
  15   6  14      822.93      870.03     25.63 o 
   1   7  14     5428.73     5301.85     30.38 o 
   2   7  14     3329.17     3443.71     22.62 o 
   3   7  14     4599.23     4620.72     27.79 o 
   4   7  14     1932.18     1972.32     16.72 o 
   5   7  14      338.48      352.83      8.96 o 
   6   7  14      703.14      674.26     11.40 o 
   7   7  14     1066.45     1103.15     13.85 o 
   8   7  14      739.81      710.47     12.34 o 
   9   7  14     5671.29     5653.67     39.23 o 
  10   7  14      104.25       92.70      5.88 o 
  11   7  14     4527.71     4514.92     60.78 o 
  12   7  14      477.56      442.64     19.29 o 
  13   7  14     1218.80     1230.76     20.59 o 
  14   7  14        2.53       -3.37      9.83 o 
   0   8  14      878.51      808.09     18.22 o 
   1   8  14      208.30      254.57     12.02 o 
   2   8  14       61.13       70.58      7.53 o 
   3   8  14     5262.23     5353.97     43.36 o 
   4   8  14       89.34       74.49      8.94 o 
   5   8  14     2652.87     2634.88     23.63 o 
   6   8  14      329.59      317.61     11.66 o 
   7   8  14     3506.15     3573.41     41.73 o 
   8   8  14       88.56       82.97      7.40 o 
   9   8  14      402.40      431.31     15.39 o 
  10   8  14      611.24      606.81     11.69 o 
  11   8  14      122.24       92.92     10.11 o 
  12   8  14       26.19       25.55      6.88 o 
   1   9  14     3712.84     3774.54     47.56 o 
   2   9  14      622.36      664.27     13.54 o 
   3   9  14      243.28      266.97     11.04 o 
   4   9  14      244.44      240.56     10.35 o 
   5   9  14       35.32       46.52      7.69 o 
   6   9  14      295.97      265.80     10.59 o 
   7   9  14      602.61      623.46     13.14 o 
   8   9  14       59.51       44.28      9.84 o 
   9   9  14     1258.87     1292.66     19.36 o 
  10   9  14       53.37       28.89      7.07 o 
   0  10  14      539.11      592.45     23.14 o 
   1  10  14      751.38      769.27     15.28 o 
   2  10  14       68.20       59.92      9.95 o 
   3  10  14      747.90      763.18     15.05 o 
   4  10  14       45.40       51.19      9.20 o 
   5  10  14      771.86      742.83     16.73 o 
   6  10  14        8.32       10.66      9.23 o 
   7  10  14       30.80       34.91      9.98 o 
   1   1  15      480.22      544.63      4.93 o 
   2   1  15      544.41      461.93      4.23 o 
   3   1  15      179.55      179.06      4.72 o 
   4   1  15     7924.73     8061.81     31.36 o 
   5   1  15        0.78        3.66      1.39 o 
   6   1  15     2315.36     2353.48     11.26 o 
   7   1  15      213.01      179.16      7.34 o 
   8   1  15      177.63      186.97      3.81 o 
   9   1  15        2.92        6.85      6.73 o 
  10   1  15     1084.82     1085.85     18.21 o 
  11   1  15      615.76      594.70     17.00 o 
  12   1  15      250.84      268.00     15.02 o 
  13   1  15     1248.12     1286.52     26.66 o 
  14   1  15      186.91      206.39     17.82 o 
  15   1  15       98.65      114.55     15.12 o 
  16   1  15      473.34      491.88     18.29 o 
  17   1  15      121.22      136.92     16.43 o 
  18   1  15      809.59      890.59     25.02 o 
   0   2  15    12601.33    12372.70     67.08 o 
   1   2  15       10.94       10.36      2.17 o 
   2   2  15     8074.75     7943.98     31.65 o 
   3   2  15      166.55      191.35      7.48 o 
   4   2  15      541.12      491.34      3.95 o 
   5   2  15      641.48      627.35      8.14 o 
   6   2  15      383.21      364.73      5.09 o 
   7   2  15        0.90        2.11      2.98 o 
   8   2  15     3780.84     3761.08     18.65 o 
   9   2  15      637.88      567.59      6.67 o 
  10   2  15      281.62      261.28      8.04 o 
  11   2  15     3323.19     3320.97     34.78 o 
  12   2  15      524.77      535.57     16.18 o 
  13   2  15      160.04      125.60     12.36 o 
  14   2  15      881.56      932.04     21.17 o 
  15   2  15      655.62      632.03     20.68 o 
  16   2  15        2.73       -0.16     11.89 o 
  17   2  15        4.01       -8.79     14.10 o 
   1   3  15      410.76      463.31      4.94 o 
   2   3  15     3319.95     3110.30     20.29 o 
   3   3  15       81.97      136.49      3.38 o 
   4   3  15    12313.83    11976.13     53.22 o 
   5   3  15      210.41      206.19      5.83 o 
   6   3  15    18074.32    18044.09    105.44 o 
   7   3  15     1439.85     1517.18      7.85 o 
   8   3  15      286.22      275.01     11.52 o 
   9   3  15        3.57        5.28      3.09 o 
  10   3  15        4.92        4.97      3.04 o 
  11   3  15      438.73      439.20      9.21 o 
  12   3  15      829.78      812.01     10.78 o 
  13   3  15       27.37       29.85      3.53 o 
  14   3  15     1143.69     1099.07     24.68 o 
  15   3  15      236.07      250.18     15.61 o 
  16   3  15     3062.32     3160.78     40.74 o 
  17   3  15      575.50      615.01     23.91 o 
   0   4  15    12286.90    11480.06     71.92 o 
   1   4  15        1.38       -3.22      3.22 o 
   2   4  15     4660.58     4365.10     22.35 o 
   3   4  15      589.59      559.59      7.12 o 
   4   4  15     3740.65     3612.42     18.28 o 
   5   4  15       25.58       35.24      3.75 o 
   6   4  15       12.28       14.39      2.99 o 
   7   4  15       19.68       16.91      3.36 o 
   8   4  15      845.54      773.61      6.80 o 
   9   4  15      764.38      731.98      6.81 o 
  10   4  15     5849.10     5866.23     33.81 o 
  11   4  15       45.29       39.04      3.73 o 
  12   4  15     2901.48     2924.16     28.08 o 
  13   4  15        6.99        4.71      4.62 o 
  14   4  15      208.64      203.87     11.96 o 
  15   4  15        8.38        3.32      9.98 o 
  16   4  15      200.09      204.98     19.90 o 
   1   5  15      747.48      754.02      8.29 o 
   2   5  15      990.38      927.62      9.93 o 
   3   5  15      869.05      854.36      8.71 o 
   4   5  15     7247.62     6961.96     38.58 o 
   5   5  15      384.97      425.62      8.16 o 
   6   5  15     2464.44     2311.71     15.39 o 
   7   5  15      105.29      101.38      4.69 o 
   8   5  15     4312.13     4301.28     26.08 o 
   9   5  15     4087.81     3968.76     21.42 o 
  10   5  15       93.31       93.48      3.81 o 
  11   5  15       27.38       22.09      4.60 o 
  12   5  15     2233.24     2263.60     28.77 o 
  13   5  15        5.55       12.65      5.19 o 
  14   5  15     4081.58     4180.01     61.27 o 
  15   5  15        1.39       -6.41      9.96 o 
  16   5  15      860.00      835.01     24.40 o 
   0   6  15      628.13      623.50     11.84 o 
   1   6  15       30.58       25.19      5.68 o 
   2   6  15     1600.00     1491.57     12.17 o 
   3   6  15       52.51       51.32      5.60 o 
   4   6  15        1.61        5.98      4.60 o 
   5   6  15      182.18      169.25      7.48 o 
   6   6  15     1314.98     1356.10     12.43 o 
   7   6  15      173.27      173.52      7.66 o 
   8   6  15      274.35      274.05      9.58 o 
   9   6  15        0.09        3.56      4.35 o 
  10   6  15     1759.78     1745.36     19.14 o 
  11   6  15       27.87       31.71      5.85 o 
  12   6  15      550.03      555.71     11.45 o 
  13   6  15       28.81       25.95      7.24 o 
  14   6  15       10.66       16.46      7.58 o 
  15   6  15      292.91      323.38     21.54 o 
   1   7  15      208.09      199.99      7.42 o 
   2   7  15     1120.78     1101.89     14.02 o 
   3   7  15      360.71      378.57      8.44 o 
   4   7  15      117.15      108.95      8.23 o 
   5   7  15      513.20      488.46      9.56 o 
   6   7  15      231.97      235.40      9.98 o 
   7   7  15     1334.94     1257.67     13.99 o 
   8   7  15        9.41        1.98      5.24 o 
   9   7  15        2.62        5.22      4.71 o 
  10   7  15       35.12       36.49      4.99 o 
  11   7  15      291.64      302.76      8.91 o 
  12   7  15      366.60      378.65     11.80 o 
  13   7  15       51.47       41.62     10.54 o 
   0   8  15       39.70       33.29      9.67 o 
   1   8  15      157.48      169.17      8.78 o 
   2   8  15     1854.69     1898.25     20.05 o 
   3   8  15       23.83       25.33      7.23 o 
   4   8  15      100.28      100.51      8.51 o 
   5   8  15      138.28      142.73      8.85 o 
   6   8  15       87.11       85.78      9.01 o 
   7   8  15       59.58       51.99      7.93 o 
   8   8  15      345.34      347.07      9.97 o 
   9   8  15       23.04       21.81      7.59 o 
  10   8  15      881.29      864.28     18.73 o 
  11   8  15      112.31       76.14     10.48 o 
  12   8  15      675.18      722.70     28.16 o 
   1   9  15      945.55      925.95     17.01 o 
   2   9  15      320.41      324.92     11.50 o 
   3   9  15       99.73       93.22      8.92 o 
   4   9  15      148.09      168.43      9.72 o 
   5   9  15      145.84      135.27      8.62 o 
   6   9  15      458.28      505.45     11.71 o 
   7   9  15       87.69       70.68      8.56 o 
   8   9  15     1586.10     1634.05     20.18 o 
   9   9  15      188.70      175.80     15.14 o 
   0  10  15     5113.35     5309.77     76.10 o 
   1  10  15        1.95       -8.56      8.56 o 
   2  10  15     1391.74     1466.03     21.76 o 
   3  10  15      336.41      328.61     12.08 o 
   4  10  15     1037.23     1068.22     18.43 o 
   5  10  15      476.22      461.01     14.51 o 
   6  10  15       13.02       10.13      8.06 o 
   0   0  16     3861.19     3786.46     35.08 o 
   1   0  16     1175.32     1007.07     12.15 o 
   2   0  16     7015.89     7148.92     40.23 o 
   3   0  16    17164.58    18420.12    125.96 o 
   4   0  16      315.81      312.34      4.93 o 
   5   0  16    16166.98    16571.47    310.91 o 
   6   0  16      999.94     1089.47     39.59 o 
   7   0  16    14016.01    13902.22    182.96 o 
   8   0  16      426.21      395.30     19.81 o 
   9   0  16     1183.20     1333.37     29.11 o 
  10   0  16      911.98      954.58     25.29 o 
  11   0  16      119.06      123.53     26.65 o 
  12   0  16      689.79      701.66     25.35 o 
  13   0  16      734.72      778.82     27.66 o 
  14   0  16      236.97      223.71     25.53 o 
  15   0  16     3738.51     3912.31     71.62 o 
  16   0  16       39.67       38.04     18.82 o 
  17   0  16     3138.10     3474.96     63.10 o 
   1   1  16    19470.26    20093.43     75.59 o 
   2   1  16       17.30       14.57      2.30 o 
   3   1  16    12375.13    12806.19     50.46 o 
   4   1  16      188.59      208.73      4.34 o 
   5   1  16      652.40      673.77      6.20 o 
   6   1  16       76.90       67.14      4.78 o 
   7   1  16      938.58      910.73      9.55 o 
   8   1  16      586.59      545.58      8.24 o 
   9   1  16      257.39      274.15     12.02 o 
  10   1  16     1663.74     1603.45     25.93 o 
  11   1  16     1159.89     1110.78     19.84 o 
  12   1  16      309.14      302.24     17.64 o 
  13   1  16     1434.79     1479.23     28.83 o 
  14   1  16       86.97      126.36     13.89 o 
  15   1  16      256.94      284.67     18.73 o 
  16   1  16      163.53      197.20     17.59 o 
  17   1  16        9.36        8.13     12.88 o 
   0   2  16     4774.38     4782.76     31.62 o 
   1   2  16     2256.77     2346.67     10.89 o 
   2   2  16      447.49      497.19     10.78 o 
   3   2  16     2198.68     1990.57     10.30 o 
   4   2  16       26.09       25.77      2.18 o 
   5   2  16    11382.31    11584.08     44.37 o 
   6   2  16       70.27       96.59      5.79 o 
   7   2  16     2617.98     2429.13     14.91 o 
   8   2  16      100.45      124.26      6.31 o 
   9   2  16     2034.14     2045.81     14.69 o 
  10   2  16      132.75      121.91      5.76 o 
  11   2  16      654.47      566.28     15.61 o 
  12   2  16     1236.65     1316.38     19.69 o 
  13   2  16      755.13      770.43     17.77 o 
  14   2  16       15.03        6.63     10.87 o 
  15   2  16     2150.29     2342.81     35.30 o 
  16   2  16      172.86      146.19     14.58 o 
  17   2  16     1227.29     1302.87     35.81 o 
   1   3  16      743.94      681.97      6.91 o 
   2   3  16      265.69      291.49      5.22 o 
   3   3  16       92.32       78.38      3.72 o 
   4   3  16       11.56       11.29      2.83 o 
   5   3  16      256.13      278.50      6.33 o 
   6   3  16     1246.08     1282.38     13.21 o 
   7   3  16     4772.54     4882.34     19.15 o 
   8   3  16     3548.13     3425.68     18.94 o 
   9   3  16      243.24      243.96      4.62 o 
  10   3  16      297.54      289.25      9.23 o 
  11   3  16      739.33      722.65     14.48 o 
  12   3  16        9.08       12.89      3.48 o 
  13   3  16       11.30       13.63      3.77 o 
  14   3  16       58.00       70.58     12.91 o 
  15   3  16      354.55      404.58     18.12 o 
  16   3  16       81.81      112.69     17.05 o 
  17   3  16        2.65        8.17     13.77 o 
   0   4  16       15.60        2.35      4.78 o 
   1   4  16      518.52      477.35      6.71 o 
   2   4  16      141.34      130.14      5.11 o 
   3   4  16        0.82       -0.87      3.53 o 
   4   4  16      280.15      251.93      5.14 o 
   5   4  16      833.30      882.48      8.36 o 
   6   4  16       79.60       76.28      3.90 o 
   7   4  16     1730.93     1763.09     15.03 o 
   8   4  16     2800.54     2682.78     14.52 o 
   9   4  16       51.80       62.34      5.45 o 
  10   4  16       21.90       13.82      3.51 o 
  11   4  16        0.11        2.03      1.98 o 
  12   4  16      280.30      268.38      6.90 o 
  13   4  16       79.25       88.25      5.69 o 
  14   4  16      765.41      741.65     18.74 o 
  15   4  16       42.40       43.63     13.57 o 
  16   4  16       23.49       30.32     13.54 o 
   1   5  16     2728.49     2813.67     16.28 o 
   2   5  16       17.54       21.88      4.81 o 
   3   5  16     2673.19     2599.81     17.09 o 
   4   5  16       10.43        9.19      4.20 o 
   5   5  16      386.46      390.10      7.65 o 
   6   5  16      375.03      361.44      6.26 o 
   7   5  16     2799.15     2683.67     18.04 o 
   8   5  16       47.69       61.18      4.65 o 
   9   5  16     2804.06     2734.96     17.80 o 
  10   5  16      419.15      417.13      6.44 o 
  11   5  16     1226.68     1192.82     16.77 o 
  12   5  16       57.62       71.03      8.31 o 
  13   5  16     1147.70     1202.25     15.07 o 
  14   5  16      303.26      360.97     17.19 o 
  15   5  16       98.36      104.46     14.64 o 
   0   6  16        5.73       10.45      8.55 o 
   1   6  16      383.51      351.37      8.17 o 
   2   6  16       89.19       94.61      6.59 o 
   3   6  16     5235.52     5107.56     32.54 o 
   4   6  16       91.51       79.68      7.15 o 
   5   6  16      555.08      544.80      7.92 o 
   6   6  16      777.00      788.13     12.75 o 
   7   6  16     3787.59     3653.52     28.32 o 
   8   6  16      277.87      267.60      7.26 o 
   9   6  16     1071.15     1008.05     10.33 o 
  10   6  16       21.35       13.01      3.90 o 
  11   6  16        5.02        2.63      5.99 o 
  12   6  16      172.21      167.69     14.72 o 
  13   6  16     1796.93     1896.01     21.12 o 
  14   6  16       74.96       69.81      9.70 o 
   1   7  16     5102.64     5081.27     30.87 o 
   2   7  16      279.23      313.90      8.51 o 
   3   7  16     2073.14     2015.39     17.39 o 
   4   7  16       57.88       54.25      5.85 o 
   5   7  16       67.81       81.86      7.80 o 
   6   7  16      439.49      433.38      9.04 o 
   7   7  16      952.66      990.72     13.00 o 
   8   7  16        0.10       -0.36      5.33 o 
   9   7  16     3467.35     3478.04     33.32 o 
  10   7  16        9.43        9.46      4.25 o 
  11   7  16     6042.39     6203.76     51.90 o 
  12   7  16        0.32        0.97      9.71 o 
  13   7  16      945.26      976.33     23.20 o 
   0   8  16        2.46       10.29      9.04 o 
   1   8  16     1281.53     1292.27     15.52 o 
   2   8  16       13.59       13.67      6.49 o 
   3   8  16      645.96      682.01     17.48 o 
   4   8  16      584.92      590.44     11.04 o 
   5   8  16     2352.85     2316.01     20.58 o 
   6   8  16       19.86       21.59      7.01 o 
   7   8  16     1788.72     1797.96     19.98 o 
   8   8  16        0.53        2.54      6.64 o 
   9   8  16     1131.29     1159.67     20.65 o 
  10   8  16        5.22        8.20      5.86 o 
  11   8  16      629.81      699.24     13.65 o 
   1   9  16     2887.76     2870.64     32.17 o 
   2   9  16       33.85       23.95      7.93 o 
   3   9  16     1911.37     1998.44     25.09 o 
   4   9  16      335.28      363.05     11.29 o 
   5   9  16       79.62       67.54      8.55 o 
   6   9  16        6.29        6.89      6.51 o 
   7   9  16      605.15      637.88     12.70 o 
   8   9  16       16.75       10.25      7.02 o 
   9   9  16     1909.21     2001.76     24.19 o 
   0  10  16      143.95      138.10     16.64 o 
   1  10  16        1.00       -2.94      7.80 o 
   2  10  16      306.90      305.87     12.49 o 
   3  10  16      418.48      437.25     15.76 o 
   4  10  16      125.95      132.20     10.71 o 
   5  10  16       37.75       27.16     10.33 o 
   1   1  17       16.09      143.72     28.45 o 
   2   1  17      169.63      157.19      3.39 o 
   3   1  17        8.90       -2.70      2.70 o 
   4   1  17     6398.79     6588.05     26.29 o 
   5   1  17       11.09       14.20      1.57 o 
   6   1  17     2902.20     2933.98     15.02 o 
   7   1  17      151.64      143.17      5.68 o 
   8   1  17       17.75        9.13      8.29 o 
   9   1  17      774.77      761.12     17.22 o 
  10   1  17       61.92       57.52     11.29 o 
  11   1  17        8.68        8.03      9.48 o 
  12   1  17      221.01      235.46     19.65 o 
  13   1  17      232.03      249.44     19.33 o 
  14   1  17      949.70      932.96     22.58 o 
  15   1  17       63.26       67.54     14.36 o 
  16   1  17      383.99      426.14     19.90 o 
  17   1  17        3.91       -0.08     11.95 o 
   0   2  17     6209.64     5968.63     35.41 o 
   1   2  17      346.84      376.85      5.02 o 
   2   2  17     3418.29     3257.66     15.65 o 
   3   2  17      365.41      401.30      5.04 o 
   4   2  17      144.93      139.05      3.06 o 
   5   2  17      108.80      103.36      4.22 o 
   6   2  17     3233.01     3258.41     16.43 o 
   7   2  17     1112.79     1143.10     14.02 o 
   8   2  17     3585.89     3555.90     19.21 o 
   9   2  17      350.35      341.07     13.89 o 
  10   2  17     2377.88     2257.11     25.31 o 
  11   2  17      266.59      247.95     12.95 o 
  12   2  17     1223.37     1212.65     20.38 o 
  13   2  17        1.95        6.18     10.32 o 
  14   2  17      690.87      738.54     23.61 o 
  15   2  17        0.37        0.39     13.49 o 
  16   2  17       67.85       56.27     15.69 o 
  17   2  17      116.73      123.01     16.52 o 
   1   3  17        3.94        2.51      3.26 o 
   2   3  17     3832.94     3733.02     19.87 o 
   3   3  17      556.39      531.40      6.26 o 
   4   3  17    11483.17    11448.04     50.57 o 
   5   3  17       34.99       39.15      3.09 o 
   6   3  17     5281.59     5110.65     24.35 o 
   7   3  17      251.63      212.93      3.39 o 
   8   3  17     1945.89     1802.50     18.31 o 
   9   3  17       91.99       75.09      4.54 o 
  10   3  17        2.01        0.72      3.01 o 
  11   3  17      477.76      477.59      6.87 o 
  12   3  17     1493.49     1435.35     24.91 o 
  13   3  17        0.36        0.73      5.09 o 
  14   3  17     4014.85     4162.37     42.21 o 
  15   3  17       92.46       65.71     16.13 o 
  16   3  17     4253.20     4482.19     49.92 o 
   0   4  17    13129.50    12548.37     88.69 o 
   1   4  17       57.48       43.08      5.03 o 
   2   4  17     4850.12     4697.53     31.01 o 
   3   4  17       30.90       35.67      3.58 o 
   4   4  17      218.73      233.20      7.05 o 
   5   4  17     1125.30     1056.64      9.16 o 
   6   4  17      145.50      172.47      4.73 o 
   7   4  17      194.92      191.90      5.84 o 
   8   4  17     4064.18     3828.23     33.30 o 
   9   4  17        1.71        3.25      3.73 o 
  10   4  17     6262.76     5989.91     63.94 o 
  11   4  17        0.89        3.37      3.94 o 
  12   4  17     4112.03     4191.00     44.94 o 
  13   4  17        9.85       12.77      5.46 o 
  14   4  17     1412.68     1546.64     28.99 o 
  15   4  17        0.02       -3.56     11.90 o 
  16   4  17       17.81       11.01     12.00 o 
   1   5  17      386.34      399.44      6.56 o 
   2   5  17      904.69      909.26      8.98 o 
   3   5  17        2.89        5.30      4.48 o 
   4   5  17     1945.80     1886.73     14.83 o 
   5   5  17      861.05      803.96      9.39 o 
   6   5  17     1854.41     1747.86     11.95 o 
   7   5  17        3.13        6.23      4.99 o 
   8   5  17      542.85      577.81      7.12 o 
   9   5  17        1.96        0.51      2.57 o 
  10   5  17        2.64        2.73      3.84 o 
  11   5  17        6.02        2.57      4.13 o 
  12   5  17     2509.60     2591.80     20.76 o 
  13   5  17      135.93      115.31      7.89 o 
  14   5  17     4270.66     4478.10     54.21 o 
  15   5  17       25.71       39.05     12.60 o 
   0   6  17     2895.54     2942.71     27.14 o 
   1   6  17        2.75       17.60      5.44 o 
   2   6  17        6.64        5.76      4.53 o 
   3   6  17      380.17      386.12     11.83 o 
   4   6  17      246.03      220.51      7.44 o 
   5   6  17      531.48      544.90      8.05 o 
   6   6  17       85.13       80.34      5.76 o 
   7   6  17      117.43      115.82      7.23 o 
   8   6  17      954.41      962.34     11.09 o 
   9   6  17       24.84       31.99      4.41 o 
  10   6  17     1392.86     1367.68     13.28 o 
  11   6  17      138.56      140.51      6.65 o 
  12   6  17      655.00      661.56     11.67 o 
  13   6  17       12.40        4.71      6.56 o 
  14   6  17       58.93       42.87      9.52 o 
   1   7  17        1.65        0.38      5.69 o 
   2   7  17      368.89      398.41      8.82 o 
   3   7  17      717.15      699.26     10.81 o 
   4   7  17        8.70       10.44      5.23 o 
   5   7  17      104.45      126.44      8.58 o 
   6   7  17      492.97      503.45     10.10 o 
   7   7  17       37.57       39.59      6.84 o 
   8   7  17        5.73        5.32      5.09 o 
   9   7  17       14.45       18.68      5.58 o 
  10   7  17      627.21      622.49     12.98 o 
  11   7  17       10.74       14.78      7.62 o 
  12   7  17      516.64      497.66     16.06 o 
  13   7  17        0.90        2.44      7.82 o 
   0   8  17     3892.56     3927.24     39.67 o 
   1   8  17      200.37      204.49     11.14 o 
   2   8  17      159.92      164.58      8.69 o 
   3   8  17      211.93      227.09      8.43 o 
   4   8  17      343.30      352.78     10.44 o 
   5   8  17      109.70      100.32      7.32 o 
   6   8  17        2.08        2.60      6.03 o 
   7   8  17      135.96      148.12     10.15 o 
   8   8  17       53.94       58.69      7.45 o 
   9   8  17        7.39        2.93      5.35 o 
  10   8  17      480.68      509.09     16.13 o 
  11   8  17       97.37       74.89     12.65 o 
   1   9  17       42.96       41.88      9.70 o 
   2   9  17      926.92      978.09     15.22 o 
   3   9  17       19.32       19.26      7.63 o 
   4   9  17      384.90      423.14     13.74 o 
   5   9  17        0.01        5.71      6.39 o 
   6   9  17      878.81      915.00     16.02 o 
   7   9  17       43.42       32.87      9.18 o 
   8   9  17      694.53      712.77     14.16 o 
   0  10  17      581.57      653.71     20.29 o 
   1  10  17      354.91      358.33     13.74 o 
   2  10  17     1811.68     1901.26     25.37 o 
   3  10  17        2.31       -4.31      7.92 o 
   4  10  17      277.39      274.71     14.85 o 
   0   0  18     1551.65     1422.90     22.38 o 
   1   0  18     2234.78     2378.24     19.18 o 
   2   0  18     1028.28     1034.57      9.19 o 
   3   0  18    12648.13    13054.03     75.25 o 
   4   0  18      474.26      518.13      5.53 o 
   5   0  18    20568.04    21717.62    274.22 o 
   6   0  18      150.29      213.82     22.11 o 
   7   0  18     7275.13     7252.51     86.17 o 
   8   0  18      365.06      365.79     38.05 o 
   9   0  18        7.22        2.87     13.03 o 
  10   0  18        2.37       -5.91     14.57 o 
  11   0  18      549.47      524.50     45.96 o 
  12   0  18        6.93       13.39     15.36 o 
  13   0  18     2974.15     3046.18    133.91 o 
  14   0  18       10.52       23.26     21.83 o 
  15   0  18     3626.31     3897.47     66.27 o 
  16   0  18       20.72       23.00     23.35 o 
  17   0  18     1087.77     1182.75     48.43 o 
   1   1  18    13791.46    13470.63     54.87 o 
   2   1  18      332.61      287.09      4.32 o 
   3   1  18     5695.36     5669.34     22.98 o 
   4   1  18        1.14       -0.89      2.43 o 
   5   1  18       39.62       49.63      3.16 o 
   6   1  18       83.12       99.25      7.12 o 
   7   1  18     1567.00     1567.07     20.06 o 
   8   1  18      410.59      389.40     14.10 o 
   9   1  18     4194.93     4251.20     41.65 o 
  10   1  18        1.82        8.93     10.00 o 
  11   1  18     9655.60     9509.65     83.71 o 
  12   1  18       21.64       38.31     19.51 o 
  13   1  18     4941.60     5014.36     51.74 o 
  14   1  18       82.62       93.60     14.79 o 
  15   1  18      172.43      210.38     17.72 o 
  16   1  18        7.04       -2.41     11.77 o 
  17   1  18       47.77       29.55     13.99 o 
   0   2  18        6.69       10.10      3.65 o 
   1   2  18     1002.81      954.69      6.40 o 
   2   2  18     1146.11     1100.65      7.43 o 
   3   2  18     7321.21     7422.97     30.53 o 
   4   2  18      122.47      100.99      2.70 o 
   5   2  18     7610.21     7660.18     41.93 o 
   6   2  18       22.21       20.44      3.53 o 
   7   2  18     3613.09     3602.02     20.41 o 
   8   2  18      844.73      837.56      5.90 o 
   9   2  18      623.94      635.39     17.45 o 
  10   2  18       92.55       71.38      4.72 o 
  11   2  18      597.44      528.52     14.28 o 
  12   2  18       55.02       66.53     11.39 o 
  13   2  18      948.85     1008.32     25.32 o 
  14   2  18        0.05        3.96     12.28 o 
  15   2  18     1453.74     1551.49     30.86 o 
  16   2  18       15.77       23.85     14.57 o 
  17   2  18      638.30      678.92     33.61 o 
   1   3  18      637.53      597.57      7.82 o 
   2   3  18      473.17      487.23     10.18 o 
   3   3  18       28.21       41.09      3.49 o 
   4   3  18       24.67       24.51      7.46 o 
   5   3  18       88.71      103.99      3.87 o 
   6   3  18      262.09      245.01      8.13 o 
   7   3  18      255.60      225.54      4.29 o 
   8   3  18       13.50       14.89      3.06 o 
   9   3  18      513.09      484.21      7.33 o 
  10   3  18      173.49      171.17      7.94 o 
  11   3  18      685.06      644.18     12.70 o 
  12   3  18      229.82      225.56     10.83 o 
  13   3  18      205.84      222.20     15.10 o 
  14   3  18      236.46      274.15     17.15 o 
  15   3  18      161.87      139.60     17.70 o 
  16   3  18      339.49      395.57     22.26 o 
   0   4  18       96.78       58.33      9.23 o 
   1   4  18       91.33      100.21      4.89 o 
   2   4  18      336.68      306.72      6.15 o 
   3   4  18       71.03       58.26      4.18 o 
   4   4  18       58.71       73.37      4.38 o 
   5   4  18        5.40       10.74      3.50 o 
   6   4  18      261.33      241.69      6.02 o 
   7   4  18      391.57      383.98      5.54 o 
   8   4  18      605.68      550.99      8.05 o 
   9   4  18      143.33      130.28      4.85 o 
  10   4  18      406.52      368.29     10.18 o 
  11   4  18       79.88       85.27      5.99 o 
  12   4  18       99.33      104.14      5.96 o 
  13   4  18      123.42      120.85     10.78 o 
  14   4  18       26.61       51.83     14.97 o 
  15   4  18      134.09      134.46     16.18 o 
   1   5  18     2953.89     2977.10     20.57 o 
   2   5  18      358.16      322.22      9.03 o 
   3   5  18      121.97      131.82      5.42 o 
   4   5  18      354.13      422.23      7.99 o 
   5   5  18      414.14      356.51      6.34 o 
   6   5  18       69.04       55.14      4.36 o 
   7   5  18      487.00      481.21      7.59 o 
   8   5  18      281.94      281.97      9.82 o 
   9   5  18     1115.46     1049.67     15.14 o 
  10   5  18       48.30       46.15      4.39 o 
  11   5  18     1087.86     1079.34     15.00 o 
  12   5  18       44.38       46.60      6.26 o 
  13   5  18      228.24      232.74     11.17 o 
  14   5  18      736.59      839.48     34.96 o 
  15   5  18       34.11       35.03     13.03 o 
   0   6  18      189.51      236.56     12.93 o 
   1   6  18     2291.56     2211.30     16.79 o 
   2   6  18      396.49      396.62      8.37 o 
   3   6  18     2828.07     2809.93     19.03 o 
   4   6  18      314.75      294.38      7.67 o 
   5   6  18      895.33      898.33     11.12 o 
   6   6  18      165.19      169.14      6.41 o 
   7   6  18     3311.23     3197.60     33.10 o 
   8   6  18      608.98      587.90     11.58 o 
   9   6  18     1552.28     1476.17     16.85 o 
  10   6  18        5.89        7.05      4.77 o 
  11   6  18        7.27       10.39      7.50 o 
  12   6  18       12.42       15.80      6.54 o 
  13   6  18      530.73      563.03     18.27 o 
   1   7  18     2351.92     2305.89     18.80 o 
   2   7  18      175.42      193.91      8.32 o 
   3   7  18      628.73      688.29     11.21 o 
   4   7  18       26.00       28.03      6.00 o 
   5   7  18       30.39       39.19      6.41 o 
   6   7  18      393.47      405.28     10.14 o 
   7   7  18     1430.13     1372.85     14.23 o 
   8   7  18        5.08        2.27      4.67 o 
   9   7  18     2244.64     2239.75     29.18 o 
  10   7  18      121.29      118.12      7.99 o 
  11   7  18     1602.37     1603.19     20.11 o 
  12   7  18        8.88       13.14      6.96 o 
   0   8  18      379.38      424.52     19.27 o 
   1   8  18       16.33       23.87      7.01 o 
   2   8  18      109.45      111.89      8.32 o 
   3   8  18      807.57      854.86     14.50 o 
   4   8  18       39.24       33.74      6.40 o 
   5   8  18     1956.04     2003.91     25.48 o 
   6   8  18       94.01      100.65      8.38 o 
   7   8  18     1171.87     1180.13     16.44 o 
   8   8  18       19.66       14.43      5.73 o 
   9   8  18      336.17      362.77     18.08 o 
  10   8  18        0.94       -0.12      7.28 o 
   1   9  18      351.71      348.95     11.28 o 
   2   9  18        5.68        2.22      7.13 o 
   3   9  18     1889.36     1926.46     20.81 o 
   4   9  18        3.24        9.67      7.33 o 
   5   9  18       41.94       57.79      9.39 o 
   6   9  18       11.49        3.78      8.07 o 
   7   9  18     1099.62     1156.86     17.81 o 
   0  10  18        1.30        0.48     11.90 o 
   1  10  18        5.56        3.19      7.76 o 
   2  10  18      136.67      146.51     11.88 o 
   1   1  19     1324.29     1369.64     12.19 o 
   2   1  19      864.28      806.61      6.49 o 
   3   1  19      602.26      591.04      6.97 o 
   4   1  19     6761.30     7047.36     29.21 o 
   5   1  19        2.06        3.83      2.04 o 
   6   1  19     1932.36     1936.95     11.00 o 
   7   1  19       10.88       16.03      8.75 o 
   8   1  19       36.89       42.03     10.24 o 
   9   1  19      175.97      174.74     14.46 o 
  10   1  19      140.15      172.96     14.74 o 
  11   1  19      135.00      132.27     18.83 o 
  12   1  19       97.14      100.37     14.66 o 
  13   1  19       27.08       31.57     12.90 o 
  14   1  19     1442.88     1467.45     26.52 o 
  15   1  19       52.08       66.48     15.63 o 
  16   1  19      226.53      240.52     18.18 o 
   0   2  19     6307.00     6249.75     33.51 o 
   1   2  19      611.97      566.45      4.96 o 
   2   2  19     5710.11     5629.07     23.71 o 
   3   2  19      623.08      582.49     14.44 o 
   4   2  19     2229.73     2108.19     11.59 o 
   5   2  19      567.25      567.43     12.01 o 
   6   2  19     1302.23     1250.68     10.84 o 
   7   2  19        3.53        9.10      2.84 o 
   8   2  19     2467.20     2380.13     20.78 o 
   9   2  19       78.28       78.34      4.49 o 
  10   2  19     1033.92     1107.36     17.90 o 
  11   2  19       13.63       17.04      9.60 o 
  12   2  19     1834.14     1813.72     26.94 o 
  13   2  19       72.14       83.93     14.95 o 
  14   2  19      212.33      231.52     18.17 o 
  15   2  19      124.45      146.80     17.74 o 
  16   2  19      423.84      469.73     27.54 o 
   1   3  19     1833.22     1749.65     10.61 o 
   2   3  19     8442.16     8426.14     37.76 o 
   3   3  19       24.79       22.93      3.44 o 
   4   3  19     7787.38     7941.73     34.52 o 
   5   3  19       69.12       75.07      3.99 o 
   6   3  19     7390.87     7705.16     32.53 o 
   7   3  19      549.51      467.96      7.39 o 
   8   3  19     1440.93     1468.75     12.13 o 
   9   3  19      113.61      108.12      4.93 o 
  10   3  19        3.13        3.70      6.06 o 
  11   3  19       58.91       62.87      5.04 o 
  12   3  19     1348.49     1289.89     33.48 o 
  13   3  19       42.47       42.09     13.55 o 
  14   3  19     2985.88     3065.12     39.01 o 
  15   3  19       89.47      130.82     23.16 o 
  16   3  19     2042.34     2066.84     34.29 o 
   0   4  19    11700.32    11834.90     87.05 o 
   1   4  19      568.10      609.49     18.84 o 
   2   4  19     6695.19     6401.15     33.93 o 
   3   4  19      589.28      607.67      8.85 o 
   4   4  19     1418.55     1383.64     10.76 o 
   5   4  19      355.62      360.92      5.59 o 
   6   4  19      180.94      166.96      3.62 o 
   7   4  19       60.67       47.33      2.98 o 
   8   4  19     1631.24     1694.59     20.16 o 
   9   4  19        0.62        1.46      4.06 o 
  10   4  19     5091.99     4902.65     37.01 o 
  11   4  19        2.94        6.74      3.66 o 
  12   4  19     2904.76     2960.86     35.67 o 
  13   4  19      195.85      195.05     16.38 o 
  14   4  19      394.15      415.23     20.63 o 
  15   4  19        7.04       23.69     14.54 o 
   1   5  19       52.49       41.78      6.17 o 
   2   5  19     1077.64     1050.96     10.18 o 
   3   5  19      152.88      168.39      5.80 o 
   4   5  19     3106.52     3150.26     19.82 o 
   5   5  19      480.28      416.47      9.39 o 
   6   5  19     1198.20     1254.91     11.32 o 
   7   5  19       26.61       22.10      4.33 o 
   8   5  19     1173.36     1170.29     12.84 o 
   9   5  19       38.90       39.30      3.92 o 
  10   5  19      319.43      306.50      9.39 o 
  11   5  19        5.87        5.07      4.74 o 
  12   5  19     1672.36     1718.91     20.10 o 
  13   5  19        8.45      -11.74     11.74 o 
  14   5  19      751.18      753.24     20.94 o 
   0   6  19      745.41      759.11     14.48 o 
   1   6  19        6.29        9.29      4.67 o 
   2   6  19      796.51      818.36     10.94 o 
   3   6  19      262.65      249.17      7.61 o 
   4   6  19      493.00      477.13      8.07 o 
   5   6  19      414.03      365.99      7.86 o 
   6   6  19      237.69      206.64      7.49 o 
   7   6  19       44.67       39.32      5.60 o 
   8   6  19       11.02       10.00      4.07 o 
   9   6  19        0.61       -2.11      4.59 o 
  10   6  19      970.47      954.68     16.79 o 
  11   6  19        8.15       11.13      7.33 o 
  12   6  19      413.26      378.31     17.04 o 
  13   6  19        2.45        3.40      9.41 o 
   1   7  19      327.88      307.10      9.78 o 
   2   7  19       34.80       34.40      6.43 o 
   3   7  19       40.34       45.64      6.80 o 
   4   7  19       40.34       36.12      6.18 o 
   5   7  19       30.14       32.97      5.66 o 
   6   7  19      372.52      367.01      9.64 o 
   7   7  19        3.45       -1.35      5.16 o 
   8   7  19      220.01      220.85      8.01 o 
   9   7  19        4.54        5.13      6.66 o 
  10   7  19      487.76      463.70     18.54 o 
  11   7  19      208.34      213.52      9.59 o 
  12   7  19        0.15       -6.50      6.50 o 
   0   8  19     1612.02     1577.82     27.12 o 
   1   8  19      157.58      170.80      8.62 o 
   2   8  19      713.63      687.02     12.78 o 
   3   8  19       79.74       79.01      8.04 o 
   4   8  19       10.46        6.79      6.21 o 
   5   8  19       89.90       92.71      8.75 o 
   6   8  19       26.18       34.23      6.65 o 
   7   8  19       37.93       39.40      7.07 o 
   8   8  19      344.56      361.92     12.47 o 
   9   8  19       88.67       88.48      7.84 o 
  10   8  19     1132.78     1095.87     18.75 o 
   1   9  19      311.84      299.37     11.68 o 
   2   9  19      241.06      235.33     11.08 o 
   3   9  19      287.72      293.12     10.68 o 
   4   9  19      320.60      347.00     13.21 o 
   5   9  19      150.07      121.22     11.16 o 
   6   9  19      662.15      693.77     14.94 o 
   7   9  19       19.34        8.59      7.14 o 
   0   0  20       53.02       64.09      6.83 o 
   1   0  20       76.86       96.34      7.04 o 
   2   0  20     1140.47     1160.44     19.31 o 
   3   0  20    18763.19    19184.22    127.50 o 
   4   0  20      612.91      556.44      9.52 o 
   5   0  20    26197.37    27003.81    369.81 o 
   6   0  20      194.10      201.86     15.21 o 
   7   0  20     5323.09     5261.31     64.25 o 
   8   0  20      166.00      184.90     16.54 o 
   9   0  20      820.16      725.85     28.44 o 
  10   0  20      235.84      256.11     20.17 o 
  11   0  20     1071.03     1024.01     31.14 o 
  12   0  20     3444.73     3534.04     67.55 o 
  13   0  20     1688.53     1871.85     73.00 o 
  14   0  20       22.34       29.27     19.29 o 
  15   0  20     3731.58     3865.57     68.49 o 
  16   0  20       29.81       52.14     26.66 o 
   1   1  20    16072.21    16437.68     66.61 o 
   2   1  20     2651.16     2505.18     12.72 o 
   3   1  20     7925.57     8141.26     32.58 o 
   4   1  20     2011.20     1927.85     11.68 o 
   5   1  20      407.48      406.44      5.68 o 
   6   1  20     2252.55     2207.00     13.79 o 
   7   1  20      368.80      436.70     13.43 o 
   8   1  20      582.26      509.77     15.84 o 
   9   1  20     1421.60     1547.82     24.63 o 
  10   1  20      222.24      207.03     14.94 o 
  11   1  20     2091.35     2194.55     34.75 o 
  12   1  20      221.57      233.53     16.06 o 
  13   1  20     1823.62     1843.90     30.75 o 
  14   1  20       19.14       27.79     14.06 o 
  15   1  20       46.48       69.70     16.26 o 
  16   1  20       63.12       59.62     15.62 o 
   0   2  20      571.40      645.87      9.81 o 
   1   2  20     1799.93     1768.37      9.38 o 
   2   2  20      259.63      262.37      7.76 o 
   3   2  20     3150.54     3052.93     14.52 o 
   4   2  20      154.06      163.57      4.03 o 
   5   2  20    11541.01    11449.37     46.71 o 
   6   2  20      270.17      254.55      3.89 o 
   7   2  20     2633.74     2573.43     14.44 o 
   8   2  20      249.64      239.43      7.88 o 
   9   2  20      268.25      283.38     12.16 o 
  10   2  20     1059.24      978.62     24.62 o 
  11   2  20      768.42      803.75     19.39 o 
  12   2  20      201.74      232.13     16.75 o 
  13   2  20     2295.87     2268.47     34.13 o 
  14   2  20        0.47        3.29     13.60 o 
  15   2  20      758.27      797.79     25.88 o 
  16   2  20      126.29      130.01     17.40 o 
   1   3  20      375.50      384.55      5.39 o 
   2   3  20       94.20      139.79     11.42 o 
   3   3  20      240.34      238.10      5.62 o 
   4   3  20     1967.85     1973.09     18.00 o 
   5   3  20     2624.09     2658.11     13.73 o 
   6   3  20     2670.55     2676.17     27.67 o 
   7   3  20     1642.55     1477.11     21.27 o 
   8   3  20      686.13      566.67      8.75 o 
   9   3  20      190.46      231.41      7.06 o 
  10   3  20       13.19       10.53      3.15 o 
  11   3  20      509.56      474.71     12.79 o 
  12   3  20       44.53       51.16     12.70 o 
  13   3  20        0.71        8.03     11.07 o 
  14   3  20      507.46      539.63     21.37 o 
  15   3  20        5.61        6.59     12.50 o 
   0   4  20     1402.86     1319.51     21.90 o 
   1   4  20       64.05       75.75      5.40 o 
   2   4  20       79.35       90.56      6.98 o 
   3   4  20      230.99      229.82      7.51 o 
   4   4  20      458.42      467.38      7.49 o 
   5   4  20      996.77      995.61     10.44 o 
   6   4  20      355.80      356.58      7.29 o 
   7   4  20      407.08      345.17      5.52 o 
   8   4  20        9.97        6.20      3.18 o 
   9   4  20       79.67       58.51      4.90 o 
  10   4  20        1.29       -3.38      4.14 o 
  11   4  20      197.40      161.53      8.93 o 
  12   4  20       12.65       14.17      7.28 o 
  13   4  20       57.66       69.87     14.38 o 
  14   4  20      177.08      168.02     16.96 o 
  15   4  20        0.49        4.78     13.01 o 
   1   5  20     4100.99     4103.22     26.68 o 
   2   5  20      324.86      276.56      7.71 o 
   3   5  20      496.60      508.92      7.74 o 
   4   5  20      169.54      175.27      7.05 o 
   5   5  20        0.48        1.28      4.31 o 
   6   5  20      503.31      417.52      8.66 o 
   7   5  20     1947.51     1913.31     22.20 o 
   8   5  20        6.17        5.72      3.63 o 
   9   5  20     1608.64     1582.33     21.27 o 
  10   5  20      155.22      158.45      6.64 o 
  11   5  20      594.53      557.64     12.54 o 
  12   5  20      219.59      229.75     10.14 o 
  13   5  20       29.15       11.49     11.98 o 
  14   5  20      220.53      221.12     15.92 o 
   0   6  20      171.68      139.45      8.96 o 
   1   6  20      184.07      201.76      8.05 o 
   2   6  20      389.36      397.06     10.62 o 
   3   6  20      852.19      826.85     10.87 o 
   4   6  20      137.26      139.13      6.76 o 
   5   6  20      467.38      476.94      8.76 o 
   6   6  20       22.88       24.51      4.69 o 
   7   6  20     4416.66     4457.39     27.24 o 
   8   6  20      262.94      263.73      7.16 o 
   9   6  20     1199.23     1108.54     17.60 o 
  10   6  20       91.88       77.80      8.00 o 
  11   6  20       31.15       33.52      8.07 o 
  12   6  20       21.42       18.62      8.87 o 
  13   6  20      279.60      321.18     20.15 o 
   1   7  20     3710.07     3609.46     24.66 o 
   2   7  20       85.50       79.32      6.91 o 
   3   7  20     1233.96     1290.66     14.79 o 
   4   7  20      108.80      126.32      7.54 o 
   5   7  20      190.54      198.20      7.67 o 
   6   7  20       31.79       20.05      5.50 o 
   7   7  20       74.53       98.39      7.81 o 
   8   7  20      313.65      338.92     10.91 o 
   9   7  20     3282.54     3272.90     52.02 o 
  10   7  20        6.37        8.87      7.12 o 
  11   7  20     1161.69     1093.75     29.58 o 
   0   8  20        1.56       -6.04     10.19 o 
   1   8  20       38.31       49.58      8.07 o 
   2   8  20        1.83       -3.38      5.89 o 
   3   8  20      330.12      360.96     11.20 o 
   4   8  20      142.66      138.26      9.95 o 
   5   8  20      694.12      720.59     12.43 o 
   6   8  20      297.78      297.11      9.17 o 
   7   8  20      274.24      278.21      9.61 o 
   8   8  20      131.77      129.78      7.49 o 
   9   8  20     1565.29     1566.53     22.77 o 
   1   9  20     1590.15     1625.41     25.94 o 
   2   9  20        6.04        8.09      7.34 o 
   3   9  20      970.44     1013.48     16.97 o 
   4   9  20        4.81       13.62      8.56 o 
   5   9  20      106.50       83.12      9.74 o 
   6   9  20       95.44      103.20     12.89 o 
   1   1  21     1132.42     1270.65      9.56 o 
   2   1  21      272.94      261.89      4.45 o 
   3   1  21      187.88      181.92      8.52 o 
   4   1  21     6532.84     6559.89     27.34 o 
   5   1  21      461.90      478.01      6.13 o 
   6   1  21     1426.03     1340.03     17.59 o 
   7   1  21       34.92       24.81     10.90 o 
   8   1  21        2.99        3.36      9.42 o 
   9   1  21      338.88      347.04     19.21 o 
  10   1  21       53.16       80.13     13.43 o 
  11   1  21        4.29        5.78     13.19 o 
  12   1  21       10.60       18.48     12.04 o 
  13   1  21      578.08      591.45     20.44 o 
  14   1  21      304.02      361.99     21.48 o 
  15   1  21       46.80       46.93     16.34 o 
  16   1  21      402.21      428.47     23.41 o 
   0   2  21      700.38      733.36     14.14 o 
   1   2  21      627.67      694.29      5.80 o 
   2   2  21     7235.79     7214.17     30.39 o 
   3   2  21       32.41       23.15      3.44 o 
   4   2  21     1436.96     1449.17      8.80 o 
   5   2  21     1251.15     1264.91      9.90 o 
   6   2  21     4097.57     4002.61     18.86 o 
   7   2  21      623.20      562.44     12.37 o 
   8   2  21     3672.51     3615.56     28.72 o 
   9   2  21      754.12      684.11     21.17 o 
  10   2  21      454.86      549.60     18.28 o 
  11   2  21      163.17      134.97     13.58 o 
  12   2  21      371.98      442.78     19.11 o 
  13   2  21       60.19       59.63     15.17 o 
  14   2  21      456.56      467.04     21.91 o 
  15   2  21      666.91      683.54     24.00 o 
   1   3  21      169.16      177.06      5.46 o 
   2   3  21     3767.76     3688.89     18.94 o 
   3   3  21      595.70      606.18      7.36 o 
   4   3  21     6638.92     6639.56     29.36 o 
   5   3  21      143.85      176.14      6.15 o 
   6   3  21     8205.66     8138.87     39.92 o 
   7   3  21     1451.16     1453.38     14.52 o 
   8   3  21     2940.45     2949.24     19.03 o 
   9   3  21      253.93      284.81     11.02 o 
  10   3  21       74.84       90.72      7.65 o 
  11   3  21     1816.23     1850.27     26.72 o 
  12   3  21      276.01      303.00     16.79 o 
  13   3  21      331.08      362.71     19.00 o 
  14   3  21     1211.59     1306.69     29.88 o 
  15   3  21       70.01       77.44     15.39 o 
   0   4  21     4850.94     4811.88     41.37 o 
   1   4  21      675.88      703.49     18.67 o 
   2   4  21     2108.30     2077.76     15.66 o 
   3   4  21      343.86      320.30      7.52 o 
   4   4  21     1143.25     1132.35      9.92 o 
   5   4  21      264.22      266.66      5.29 o 
   6   4  21      176.98      172.51      4.85 o 
   7   4  21      474.11      471.73     10.14 o 
   8   4  21     2310.92     2338.13     39.03 o 
   9   4  21        4.67        0.91      5.26 o 
  10   4  21     3864.48     3956.29     48.39 o 
  11   4  21       21.42       17.38      5.88 o 
  12   4  21     1390.95     1462.17     35.23 o 
  13   4  21      155.26      172.64     17.70 o 
  14   4  21      127.99      138.51     19.44 o 
   1   5  21      261.04      275.66      9.30 o 
   2   5  21     1382.98     1323.87     14.52 o 
   3   5  21      721.40      738.40      9.77 o 
   4   5  21      814.31      793.59     10.15 o 
   5   5  21     1374.25     1349.61     13.08 o 
   6   5  21     4444.96     4451.71     34.51 o 
   7   5  21      582.95      608.87      6.81 o 
   8   5  21     4200.15     4017.12     39.58 o 
   9   5  21     2127.82     1995.14     28.26 o 
  10   5  21      128.29      106.11      6.03 o 
  11   5  21      295.28      299.55     11.16 o 
  12   5  21      987.84     1019.42     22.10 o 
  13   5  21      315.14      328.81     17.79 o 
   0   6  21      579.12      581.19     13.46 o 
   1   6  21       14.69       21.83      5.49 o 
   2   6  21      157.97      168.47      7.24 o 
   3   6  21      503.00      509.54      9.05 o 
   4   6  21      257.60      253.99     10.18 o 
   5   6  21      165.19      163.20      7.57 o 
   6   6  21      120.63      101.98      5.84 o 
   7   6  21       24.60       20.28      5.38 o 
   8   6  21       41.45       29.72      4.93 o 
   9   6  21        5.44        9.60      8.12 o 
  10   6  21      491.04      461.30     11.78 o 
  11   6  21      216.07      215.03     11.94 o 
  12   6  21     1228.77     1300.60     20.05 o 
   1   7  21      696.41      620.63     12.30 o 
   2   7  21      103.29      104.13      7.55 o 
   3   7  21      369.61      355.04     16.71 o 
   4   7  21      211.29      195.93     10.14 o 
   5   7  21      623.08      619.64      9.85 o 
   6   7  21      125.93      113.11      7.85 o 
   7   7  21      649.15      575.42     10.91 o 
   8   7  21      192.60      185.84      6.91 o 
   9   7  21        7.93        9.42      6.67 o 
  10   7  21       45.34       43.30      8.91 o 
   0   8  21      324.19      363.93     20.62 o 
   1   8  21       85.03       98.50      8.33 o 
   2   8  21      437.25      415.37     10.79 o 
   3   8  21      174.35      185.25     11.85 o 
   4   8  21      373.81      387.91     11.37 o 
   5   8  21      117.18      110.19      9.54 o 
   6   8  21      202.48      206.55      8.46 o 
   7   8  21       40.12       28.85      6.73 o 
   8   8  21     1142.58     1172.76     18.39 o 
   1   9  21     1126.47     1132.65     18.63 o 
   2   9  21      117.04      109.05     10.74 o 
   3   9  21      427.12      435.16     13.07 o 
   4   9  21        9.54        4.37      7.95 o 
   0   0  22       30.12       25.16      5.74 o 
   1   0  22     4252.16     4279.68     29.48 o 
   2   0  22     3910.38     3875.82     27.03 o 
   3   0  22     1880.12     1973.15     15.35 o 
   4   0  22     2500.69     2388.68     16.79 o 
   5   0  22    26594.66    26477.29    201.00 o 
   6   0  22      283.27      268.35     22.00 o 
   7   0  22     2769.93     2884.26     90.68 o 
   8   0  22      661.23      647.37     36.51 o 
   9   0  22      203.41      237.55     25.39 o 
  10   0  22     2742.57     2750.11     55.06 o 
  11   0  22      540.37      584.69     33.49 o 
  12   0  22     1920.98     1898.75     50.97 o 
  13   0  22      467.79      623.70     31.69 o 
  14   0  22      781.25      750.91     34.78 o 
  15   0  22     1798.36     1990.62     75.35 o 
   1   1  22       37.80       47.91      3.59 o 
   2   1  22     3297.42     3307.00     16.84 o 
   3   1  22      332.98      334.38      4.79 o 
   4   1  22      426.46      385.65      5.36 o 
   5   1  22      360.31      313.18      3.92 o 
   6   1  22     2909.67     2710.82     16.43 o 
   7   1  22     2359.58     2355.44     27.59 o 
   8   1  22      814.17      788.83     17.89 o 
   9   1  22     2608.67     2694.99     34.31 o 
  10   1  22      171.44      223.99     26.91 o 
  11   1  22     2223.56     2319.22     28.84 o 
  12   1  22        3.60       -2.05     10.39 o 
  13   1  22     1582.92     1725.49     29.29 o 
  14   1  22      395.60      413.73     21.71 o 
  15   1  22      161.28      165.68     16.94 o 
   0   2  22     8557.52     8547.29     50.88 o 
   1   2  22      975.99      905.79      7.53 o 
   2   2  22      851.89      814.15     12.62 o 
   3   2  22     9298.91     9124.71     38.00 o 
   4   2  22      345.04      338.03      5.17 o 
   5   2  22     2380.51     2357.03     12.42 o 
   6   2  22       59.31       46.96      2.70 o 
   7   2  22     4273.32     4078.71     32.07 o 
   8   2  22      923.32      902.16     17.67 o 
   9   2  22       10.63       13.40      4.78 o 
  10   2  22      536.36      542.20     17.42 o 
  11   2  22       36.97       55.24     13.26 o 
  12   2  22      276.26      260.77     18.19 o 
  13   2  22     1321.15     1415.89     29.56 o 
  14   2  22        1.44       -4.63     13.61 o 
  15   2  22      244.76      266.87     20.01 o 
   1   3  22     1677.31     1666.87     10.37 o 
   2   3  22     2581.64     2487.40     15.41 o 
   3   3  22      947.71      853.32      7.30 o 
   4   3  22      183.03      204.83     13.68 o 
   5   3  22      136.00      121.45      3.86 o 
   6   3  22      331.50      297.48      9.85 o 
   7   3  22      123.87      125.23      5.91 o 
   8   3  22      267.79      269.07      8.92 o 
   9   3  22      610.21      582.54     16.78 o 
  10   3  22       11.46       11.67      5.92 o 
  11   3  22      259.32      251.92     13.97 o 
  12   3  22        0.95        9.21     10.03 o 
  13   3  22       22.00       37.24     13.06 o 
  14   3  22       34.56       41.02     16.20 o 
   0   4  22     6023.02     5948.05     42.27 o 
   1   4  22     2456.33     2323.91     16.45 o 
   2   4  22      244.73      247.41      6.59 o 
   3   4  22      173.53      173.13      5.96 o 
   4   4  22     1909.42     1899.19     12.70 o 
   5   4  22        7.61        9.01      3.03 o 
   6   4  22      526.04      493.33     11.98 o 
   7   4  22      410.32      408.22     10.15 o 
   8   4  22        1.46        3.94      6.10 o 
   9   4  22      443.22      427.29      8.59 o 
  10   4  22       45.38       40.39      8.69 o 
  11   4  22      274.55      273.76     14.67 o 
  12   4  22      132.82      125.30     14.85 o 
  13   4  22        2.30        4.02     12.19 o 
  14   4  22      337.33      349.08     21.92 o 
   1   5  22     3754.91     3625.53     25.07 o 
   2   5  22       70.30       72.95      7.54 o 
   3   5  22     2077.20     2063.39     17.40 o 
   4   5  22       11.82        9.11      5.46 o 
   5   5  22        3.32       -0.77      5.00 o 
   6   5  22      135.91      135.59     11.02 o 
   7   5  22      595.96      603.13     12.50 o 
   8   5  22       60.45       64.89      4.94 o 
   9   5  22     2542.71     2600.26     40.07 o 
  10   5  22        4.10        2.55      4.87 o 
  11   5  22      805.68      842.32     16.89 o 
  12   5  22        5.94        3.75     10.93 o 
  13   5  22      167.60      174.80     16.27 o 
   0   6  22      331.21      362.35     17.65 o 
   1   6  22      553.20      548.46      9.97 o 
   2   6  22       49.94       45.81      6.01 o 
   3   6  22       11.35       14.95      5.28 o 
   4   6  22      119.02      117.33      6.47 o 
   5   6  22     2370.61     2290.82     16.99 o 
   6   6  22        0.23        5.65      4.21 o 
   7   6  22      985.78      966.58     21.26 o 
   8   6  22      110.33      108.56      9.56 o 
   9   6  22     1117.50     1046.61     23.44 o 
  10   6  22       70.67       60.98      8.68 o 
  11   6  22      397.93      456.48     21.30 o 
   1   7  22     3571.99     3532.31     27.31 o 
   2   7  22     2656.60     2671.83     23.84 o 
   3   7  22      614.40      637.17     11.03 o 
   4   7  22     1113.73     1105.94     14.52 o 
   5   7  22       43.51       35.35      5.94 o 
   6   7  22       83.04       96.19      7.92 o 
   7   7  22     1459.46     1480.87     14.90 o 
   8   7  22      118.68       99.17      8.97 o 
   9   7  22     3900.34     3846.75     67.10 o 
  10   7  22        6.91        6.15      8.68 o 
   0   8  22      572.39      621.35     26.16 o 
   1   8  22        5.58        8.90      7.63 o 
   2   8  22      126.94      120.89      9.07 o 
   3   8  22     1843.09     1860.78     27.35 o 
   4   8  22       20.75        9.58      7.47 o 
   5   8  22      390.62      404.90     15.56 o 
   6   8  22      133.97      108.12      7.47 o 
   7   8  22      724.06      692.62     15.88 o 
   1   9  22      791.10      799.42     15.57 o 
   2   9  22       28.83       40.08      9.25 o 
   3   9  22      149.51      136.02     28.06 o 
   1   1  23      536.27      518.94      6.19 o 
   2   1  23      609.64      647.51      6.34 o 
   3   1  23     1219.45     1157.45      8.16 o 
   4   1  23       44.79       36.93      3.81 o 
   5   1  23     2467.52     2345.28     11.82 o 
   6   1  23     1249.84     1190.57     16.50 o 
   7   1  23      774.94      718.70     15.86 o 
   8   1  23       70.35       63.56     10.38 o 
   9   1  23        2.35       -2.63      9.19 o 
  10   1  23      343.98      317.90     15.31 o 
  11   1  23      137.61      136.22     14.29 o 
  12   1  23      261.40      261.66     17.06 o 
  13   1  23       83.35       90.75     16.59 o 
  14   1  23      344.97      367.88     21.99 o 
  15   1  23       32.52       57.33     17.75 o 
   0   2  23     1054.77     1123.72     18.42 o 
   1   2  23      625.62      616.85      6.59 o 
   2   2  23      567.26      523.74      6.50 o 
   3   2  23      576.05      518.92     16.86 o 
   4   2  23     1098.35     1051.42     14.16 o 
   5   2  23     1817.53     1766.84      9.81 o 
   6   2  23        7.06       11.29      2.40 o 
   7   2  23     2109.59     2041.28     20.28 o 
   8   2  23     1738.47     1714.93     29.08 o 
   9   2  23       45.24       31.62     10.98 o 
  10   2  23     2009.98     2058.02     28.30 o 
  11   2  23      118.05      125.93     14.41 o 
  12   2  23     1855.38     1922.35     34.95 o 
  13   2  23      353.22      395.91     23.30 o 
  14   2  23      305.98      308.04     20.12 o 
   1   3  23      432.05      411.20      5.55 o 
   2   3  23     2286.33     2154.21     13.86 o 
   3   3  23     4891.32     4576.59     20.96 o 
   4   3  23     3714.80     3571.63     18.66 o 
   5   3  23      480.70      484.06     10.35 o 
   6   3  23     2691.65     2619.39     24.69 o 
   7   3  23       32.65       21.95      3.51 o 
   8   3  23     2923.62     2763.35     30.70 o 
   9   3  23      630.88      579.56     11.44 o 
  10   3  23        5.75        4.14      3.89 o 
  11   3  23      366.40      401.86     24.67 o 
  12   3  23      194.81      228.16     16.38 o 
  13   3  23      272.68      279.06     18.90 o 
  14   3  23     1118.43     1218.79     26.93 o 
   0   4  23      585.79      574.72     14.90 o 
   1   4  23      669.36      675.75      8.64 o 
   2   4  23     1714.75     1681.22     12.62 o 
   3   4  23      894.07      877.52      9.18 o 
   4   4  23      224.95      230.01      6.14 o 
   5   4  23       40.60       57.26      3.73 o 
   6   4  23      371.08      354.38      7.27 o 
   7   4  23      222.96      220.14      7.65 o 
   8   4  23     1060.75     1015.64     14.62 o 
   9   4  23       34.95       47.87      9.46 o 
  10   4  23     2956.07     2937.08     31.37 o 
  11   4  23      703.96      745.20     20.42 o 
  12   4  23     1174.75     1190.91     25.68 o 
  13   4  23        3.67        7.71     13.89 o 
   1   5  23     8144.00     7934.30     48.67 o 
   2   5  23     1828.64     1785.45     16.76 o 
   3   5  23      214.55      213.55      7.58 o 
   4   5  23     5542.91     5439.82     31.08 o 
   5   5  23       43.69       55.59      6.19 o 
   6   5  23     3924.04     3863.42     24.81 o 
   7   5  23        1.41       -2.81      3.26 o 
   8   5  23      486.23      477.04     11.76 o 
   9   5  23      148.24      149.26      9.97 o 
  10   5  23       66.08       57.61      8.10 o 
  11   5  23      572.17      532.11     40.09 o 
  12   5  23      183.52      217.84     23.56 o 
   0   6  23      518.53      505.22     21.25 o 
   1   6  23      368.38      333.61     10.30 o 
   2   6  23      126.23      132.20      7.90 o 
   3   6  23      557.83      530.60     11.41 o 
   4   6  23        9.43       17.28      6.06 o 
   5   6  23       10.40        0.16      4.43 o 
   6   6  23       95.88       79.07      5.25 o 
   7   6  23        1.77        2.40      4.48 o 
   8   6  23      279.98      268.88     11.17 o 
   9   6  23      208.65      203.77      9.38 o 
  10   6  23      236.24      212.25     11.43 o 
  11   6  23      120.25      100.72     10.05 o 
   1   7  23      399.51      398.72     11.36 o 
   2   7  23      370.00      320.74     10.06 o 
   3   7  23      176.84      200.97      8.69 o 
   4   7  23      510.48      481.33     12.49 o 
   5   7  23      104.01      108.96      7.44 o 
   6   7  23      498.50      477.45     11.96 o 
   7   7  23        4.83        6.49      7.36 o 
   8   7  23       43.00       32.21      7.08 o 
   9   7  23       46.20       47.84      8.53 o 
   0   8  23      226.57      257.15     17.86 o 
   1   8  23      343.57      353.45     19.19 o 
   2   8  23      223.05      236.58     10.97 o 
   3   8  23      759.22      764.42     14.37 o 
   4   8  23        3.87        8.79      6.74 o 
   5   8  23        2.50        6.88      7.83 o 
   6   8  23      136.00      106.14      9.66 o 
   0   0  24     7006.68     6975.60     62.02 o 
   1   0  24       69.38       67.33      4.99 o 
   2   0  24     1234.32     1205.49     12.43 o 
   3   0  24     2577.90     2308.27     17.05 o 
   4   0  24     6360.29     6258.80     40.63 o 
   5   0  24      306.38      329.09      5.12 o 
   6   0  24       27.61        2.81     11.00 o 
   7   0  24     5046.10     5051.48     66.62 o 
   8   0  24      267.10      297.62     20.71 o 
   9   0  24      626.61      623.32     26.06 o 
  10   0  24     1826.67     1813.01     47.32 o 
  11   0  24      641.80      666.13     36.34 o 
  12   0  24     1608.25     1614.48     42.64 o 
  13   0  24     1371.68     1338.42     49.92 o 
  14   0  24        9.24       -9.10     24.92 o 
   1   1  24      948.72      948.11      8.13 o 
   2   1  24      960.28      916.82      8.12 o 
   3   1  24      420.14      401.13      4.87 o 
   4   1  24      375.85      386.68      7.29 o 
   5   1  24      103.57       73.72      2.43 o 
   6   1  24     1971.82     1962.34     22.78 o 
   7   1  24      156.16       90.90     12.61 o 
   8   1  24        4.42        5.04     11.00 o 
   9   1  24      566.88      632.20     18.94 o 
  10   1  24       13.15        6.83     11.33 o 
  11   1  24     1554.95     1627.09     27.23 o 
  12   1  24       12.61       19.66     13.76 o 
  13   1  24      476.64      544.26     23.05 o 
  14   1  24      129.73      150.37     19.43 o 
   0   2  24     3013.86     2968.94     20.92 o 
   1   2  24      935.03      836.90      8.17 o 
   2   2  24     3577.82     3395.31     21.66 o 
   3   2  24      145.38      146.72      4.24 o 
   4   2  24      195.62      183.02      4.87 o 
   5   2  24     2023.07     1880.53     10.28 o 
   6   2  24      807.76      787.01      8.85 o 
   7   2  24       10.10        9.75      3.88 o 
   8   2  24      542.03      557.65     16.70 o 
   9   2  24        1.24       -2.26      9.08 o 
  10   2  24      602.56      602.74     22.59 o 
  11   2  24      336.55      337.96     22.14 o 
  12   2  24      124.38      140.84     17.48 o 
  13   2  24      488.43      535.25     23.42 o 
  14   2  24        1.20       -9.95     12.88 o 
   1   3  24      333.85      342.78      5.88 o 
   2   3  24      314.39      304.78      5.56 o 
   3   3  24      171.70      195.16      8.15 o 
   4   3  24       41.00       58.63      7.43 o 
   5   3  24        0.16        0.98      2.97 o 
   6   3  24      568.34      542.54      6.84 o 
   7   3  24      582.24      569.03     11.78 o 
   8   3  24       10.80       13.98      3.40 o 
   9   3  24      128.72      118.69      8.69 o 
  10   3  24        6.50       15.76     10.48 o 
  11   3  24        5.70        7.13     11.31 o 
  12   3  24       11.35       20.59     13.14 o 
  13   3  24      189.85      210.30     18.54 o 
   0   4  24     1853.62     1715.10     18.88 o 
   1   4  24       39.79       40.24      5.65 o 
   2   4  24       67.55       86.82      6.53 o 
   3   4  24      243.82      223.04      5.38 o 
   4   4  24       29.40       35.32      3.84 o 
   5   4  24      237.88      260.01      5.67 o 
   6   4  24      366.89      351.09      7.80 o 
   7   4  24      275.31      275.17      9.57 o 
   8   4  24      295.02      282.15     10.89 o 
   9   4  24     1949.80     1837.47     33.18 o 
  10   4  24       34.75       41.87     12.57 o 
  11   4  24       38.33       29.66     11.10 o 
  12   4  24       83.42      106.42     17.14 o 
   1   5  24     1926.37     1791.52     15.21 o 
   2   5  24      270.42      274.01      7.24 o 
   3   5  24      245.00      226.82      7.40 o 
   4   5  24     1721.55     1695.03     14.07 o 
   5   5  24        7.33        1.31      3.88 o 
   6   5  24      933.05      887.50     10.87 o 
   7   5  24      131.05      147.66      8.31 o 
   8   5  24      923.62      902.60     13.75 o 
   9   5  24      232.15      198.58      9.60 o 
  10   5  24        1.24        6.52      6.65 o 
  11   5  24     1109.28     1117.18     22.82 o 
   0   6  24     1807.06     1768.90     24.10 o 
   1   6  24      115.99      125.10      8.55 o 
   2   6  24      116.90      125.50      8.15 o 
   3   6  24     1594.66     1609.90     18.64 o 
   4   6  24      201.55      213.47      8.99 o 
   5   6  24      809.02      801.13     11.15 o 
   6   6  24        8.65        1.60      3.53 o 
   7   6  24      882.13      842.53     16.26 o 
   8   6  24       15.80       18.20      9.01 o 
   9   6  24       30.06       34.12     12.82 o 
  10   6  24      590.59      589.12     23.78 o 
   1   7  24     4105.45     4044.50     31.13 o 
   2   7  24     2276.73     2307.03     22.88 o 
   3   7  24     1742.17     1749.33     19.04 o 
   4   7  24     2089.52     2015.73     21.65 o 
   5   7  24       62.77       54.70      6.54 o 
   6   7  24     1078.63     1027.47     21.53 o 
   7   7  24     1335.50     1279.20     25.01 o 
   8   7  24      376.54      399.02     12.10 o 
   0   8  24      627.83      603.09     21.29 o 
   1   8  24      289.27      304.22     11.38 o 
   2   8  24      769.37      775.66     13.51 o 
   3   8  24     1071.19     1085.17     16.82 o 
   4   8  24      258.56      293.73     11.14 o 
   5   8  24     2126.83     2063.25     24.17 o 
   1   1  25      197.95      216.84      7.72 o 
   2   1  25        4.07        3.80      2.76 o 
   3   1  25      666.02      649.39      6.54 o 
   4   1  25      111.30      127.12      5.31 o 
   5   1  25        0.07        3.02      1.88 o 
   6   1  25        3.05        5.98      5.02 o 
   7   1  25      213.37      222.01     12.54 o 
   8   1  25      989.01      916.89     19.11 o 
   9   1  25      361.65      391.38     15.97 o 
  10   1  25        7.59       14.11     11.08 o 
  11   1  25      117.85      134.27     16.45 o 
  12   1  25      149.07      154.12     15.43 o 
  13   1  25       42.24       54.42     16.64 o 
   0   2  25     3082.12     2979.67     23.84 o 
   1   2  25       26.73       22.16      3.80 o 
   2   2  25     1610.67     1613.69     11.00 o 
   3   2  25     1308.31     1238.02      9.83 o 
   4   2  25      589.57      630.06      7.44 o 
   5   2  25     1126.37     1171.44      7.87 o 
   6   2  25      468.66      400.27      9.93 o 
   7   2  25      690.21      746.83     17.12 o 
   8   2  25      130.45      203.75     14.70 o 
   9   2  25      461.52      454.46     22.38 o 
  10   2  25     1988.63     1961.89     33.62 o 
  11   2  25        2.44       12.38     13.02 o 
  12   2  25      310.01      298.06     21.30 o 
  13   2  25      301.73      331.00     19.03 o 
   1   3  25     1907.39     1898.00     11.26 o 
   2   3  25      837.62      833.99      8.52 o 
   3   3  25     1904.73     1933.12     11.58 o 
   4   3  25     1204.23     1272.86      8.96 o 
   5   3  25       13.86       14.70      3.64 o 
   6   3  25     1653.91     1529.37     16.23 o 
   7   3  25      695.59      603.39     12.58 o 
   8   3  25      843.78      818.95     14.21 o 
   9   3  25     1123.44     1099.88     28.71 o 
  10   3  25      664.27      660.43     24.02 o 
  11   3  25     1172.54     1219.75     25.97 o 
  12   3  25      121.73      112.41     17.73 o 
  13   3  25      254.94      258.97     20.13 o 
   0   4  25     5737.49     5640.06     40.54 o 
   1   4  25      748.57      738.08     11.07 o 
   2   4  25     2637.76     2616.84     16.65 o 
   3   4  25      737.92      763.76     11.62 o 
   4   4  25      232.25      211.85      5.78 o 
   5   4  25     1156.34     1175.55      9.52 o 
   6   4  25       50.97       63.20      6.67 o 
   7   4  25     1645.16     1721.50     16.15 o 
   8   4  25      579.45      588.36     13.25 o 
   9   4  25      252.07      262.93     12.36 o 
  10   4  25       48.46       61.91     14.13 o 
  11   4  25       44.77       35.82     13.86 o 
  12   4  25      887.88      899.30     26.70 o 
   1   5  25     2490.12     2454.28     18.04 o 
   2   5  25      565.12      565.89      9.48 o 
   3   5  25       90.24       93.94      5.65 o 
   4   5  25     4076.38     3978.60     23.72 o 
   5   5  25       33.94       39.25      4.42 o 
   6   5  25     1831.54     1756.93     32.26 o 
   7   5  25      170.36      158.56     10.58 o 
   8   5  25      223.60      242.96     11.99 o 
   9   5  25      626.69      619.28     15.37 o 
  10   5  25      287.46      367.37     20.94 o 
  11   5  25      667.34      663.92     19.97 o 
   0   6  25     2172.48     2118.71     28.98 o 
   1   6  25       26.14       26.01      7.83 o 
   2   6  25     1178.86     1088.74     14.97 o 
   3   6  25        8.82       -2.15      5.78 o 
   4   6  25      268.15      254.39      7.86 o 
   5   6  25      352.30      362.67      8.31 o 
   6   6  25       99.42       85.60     11.34 o 
   7   6  25      529.23      536.16     20.62 o 
   8   6  25      136.61      110.46     11.19 o 
   9   6  25        0.28       12.14     12.18 o 
   1   7  25       77.24       71.90      8.94 o 
   2   7  25        1.46        5.93      6.08 o 
   3   7  25       99.83       95.93      8.54 o 
   4   7  25       21.90       11.71      7.19 o 
   5   7  25       84.51       81.14      7.10 o 
   6   7  25      241.07      244.82     11.55 o 
   7   7  25        8.63        0.71      9.85 o 
   0   8  25        0.98        8.26     10.88 o 
   1   8  25      208.57      211.15     18.57 o 
   2   8  25       18.03       12.15      7.66 o 
   3   8  25      366.24      356.09     12.95 o 
   0   0  26     2161.12     2084.42     21.74 o 
   1   0  26     1446.49     1420.22     13.65 o 
   2   0  26     3073.25     3025.85     23.24 o 
   3   0  26     1276.98     1347.45     14.77 o 
   4   0  26     1380.21     1194.47     19.78 o 
   5   0  26     1144.03     1247.60     13.28 o 
   6   0  26     1471.26     1466.57     36.78 o 
   7   0  26     3166.49     3280.02     58.03 o 
   8   0  26      627.72      649.45     41.06 o 
   9   0  26      468.48      500.07     40.96 o 
  10   0  26     1051.03     1060.60     40.89 o 
  11   0  26       67.59       81.39     26.24 o 
  12   0  26     1269.88     1353.02     49.47 o 
  13   0  26      333.56      365.22     37.48 o 
   1   1  26      783.77      804.01      8.72 o 
   2   1  26        5.27        6.79      3.65 o 
   3   1  26      343.70      334.44      7.83 o 
   4   1  26      708.20      755.32      8.56 o 
   5   1  26        0.15        1.18      2.60 o 
   6   1  26     1095.52     1106.27     21.80 o 
   7   1  26      622.90      694.37     17.27 o 
   8   1  26      520.98      577.08     22.44 o 
   9   1  26      827.54      867.97     20.50 o 
  10   1  26        3.78       -4.10     11.31 o 
  11   1  26      862.02      851.24     24.35 o 
  12   1  26      111.94      135.84     19.66 o 
  13   1  26      358.23      378.89     24.79 o 
   0   2  26     3561.31     3385.50     25.60 o 
   1   2  26      148.95      174.15      5.62 o 
   2   2  26        6.41       15.17      3.33 o 
   3   2  26      888.71      921.83      8.75 o 
   4   2  26       28.69       21.51      3.26 o 
   5   2  26      722.92      730.41      5.84 o 
   6   2  26      752.14      669.37      9.94 o 
   7   2  26      216.45      276.12     15.96 o 
   8   2  26      498.45      551.06     22.59 o 
   9   2  26       17.77       20.16     11.25 o 
  10   2  26      562.56      578.92     19.62 o 
  11   2  26       14.94        8.06     12.40 o 
  12   2  26      150.82      179.50     16.54 o 
  13   2  26      426.50      492.36     26.58 o 
   1   3  26      300.67      308.92      7.40 o 
   2   3  26      234.69      208.63      7.15 o 
   3   3  26      705.06      628.68      7.40 o 
   4   3  26      629.85      565.39      7.40 o 
   5   3  26      287.67      318.15      8.36 o 
   6   3  26       46.73       44.22      3.98 o 
   7   3  26      288.03      288.27     10.75 o 
   8   3  26        4.54        5.69      7.48 o 
   9   3  26       67.77       53.53     15.06 o 
  10   3  26        2.49       -1.70     11.15 o 
  11   3  26      307.81      325.63     19.20 o 
  12   3  26       63.76       70.94     17.38 o 
   0   4  26     1023.58      956.47     16.16 o 
   1   4  26       40.61       38.16      4.63 o 
   2   4  26       21.09       30.22      4.12 o 
   3   4  26        9.17        8.67      3.99 o 
   4   4  26      172.21      164.50      5.55 o 
   5   4  26        6.99       14.94      3.60 o 
   6   4  26       16.06       12.43      4.71 o 
   7   4  26      142.43      137.27      7.39 o 
   8   4  26        0.60        4.23      5.49 o 
   9   4  26       24.25        0.38     10.52 o 
  10   4  26      113.20      117.85     14.02 o 
  11   4  26      192.30      193.48     21.07 o 
   1   5  26      305.90      289.45      7.85 o 
   2   5  26     1315.34     1251.25     12.76 o 
   3   5  26      347.52      349.25      9.56 o 
   4   5  26     1358.30     1327.77     12.41 o 
   5   5  26        2.24        6.27      3.65 o 
   6   5  26     1272.34     1254.28     16.09 o 
   7   5  26       29.98       32.53      6.75 o 
   8   5  26       50.59       39.09     10.97 o 
   9   5  26       14.05        7.25      8.78 o 
  10   5  26        7.94        7.89     10.94 o 
   0   6  26     1012.94     1016.75     17.41 o 
   1   6  26       26.12       27.69      6.04 o 
   2   6  26     1392.29     1383.99     14.48 o 
   3   6  26      761.91      794.67     11.25 o 
   4   6  26      357.51      362.51      8.84 o 
   5   6  26      569.32      517.67     12.16 o 
   6   6  26        8.89       24.34      8.43 o 
   7   6  26       25.33        4.80      6.20 o 
   8   6  26      676.46      671.34     15.97 o 
   1   7  26     1214.28     1210.10     19.67 o 
   2   7  26      851.50      897.42     16.41 o 
   3   7  26      889.32      867.15     13.60 o 
   4   7  26     1556.24     1583.14     18.41 o 
   5   7  26       45.48       46.09      7.85 o 
   6   7  26      518.25      486.88     19.42 o 
   1   1  27     1446.96     1406.03     10.57 o 
   2   1  27       91.75      102.79      4.19 o 
   3   1  27      127.77      139.91      4.86 o 
   4   1  27        7.73       13.27      3.03 o 
   5   1  27      203.03      211.81      8.01 o 
   6   1  27      169.49      174.43     12.96 o 
   7   1  27      308.44      326.90     13.55 o 
   8   1  27       32.73       37.33     11.41 o 
   9   1  27      319.10      303.50     17.62 o 
  10   1  27       35.30       58.40     15.88 o 
  11   1  27      215.85      215.17     20.59 o 
  12   1  27       15.83       15.86     16.40 o 
   0   2  27     1624.85     1653.41     16.07 o 
   1   2  27      608.33      585.26      7.57 o 
   2   2  27      231.83      249.18      6.20 o 
   3   2  27     1091.68     1054.78     10.50 o 
   4   2  27       72.58       70.99      4.63 o 
   5   2  27     1346.81     1330.51     14.92 o 
   6   2  27       69.10       54.02      4.60 o 
   7   2  27      244.57      263.15     16.53 o 
   8   2  27      331.45      375.32     15.98 o 
   9   2  27      110.61      106.24     13.82 o 
  10   2  27      594.07      584.27     19.20 o 
  11   2  27       26.40       32.73     14.97 o 
  12   2  27      535.51      564.38     22.79 o 
   1   3  27     3477.52     3479.04     21.55 o 
   2   3  27      183.50      221.22      7.95 o 
   3   3  27     1869.59     1903.68     13.47 o 
   4   3  27     1606.04     1615.39     12.16 o 
   5   3  27       25.58       37.29      4.85 o 
   6   3  27      836.32      833.17     18.90 o 
   7   3  27      636.03      596.28     16.47 o 
   8   3  27      118.52       92.47     14.35 o 
   9   3  27     1247.12     1317.10     25.42 o 
  10   3  27        0.37       -7.11     11.02 o 
  11   3  27     1044.10     1043.60     32.40 o 
   0   4  27      393.52      460.15     11.02 o 
   1   4  27       10.04        9.25      4.43 o 
   2   4  27      645.49      638.90      7.96 o 
   3   4  27     2087.29     2091.07     13.44 o 
   4   4  27      121.83      125.27      4.86 o 
   5   4  27     2355.23     2380.06     18.63 o 
   6   4  27       81.15       99.83      7.49 o 
   7   4  27     1203.14     1199.03     17.41 o 
   8   4  27      388.30      372.40     15.24 o 
   9   4  27      276.22      273.91     15.10 o 
  10   4  27      601.97      609.38     22.06 o 
   1   5  27     2169.51     2287.11     17.15 o 
   2   5  27      433.30      438.13      8.84 o 
   3   5  27      305.73      307.54      8.45 o 
   4   5  27     1817.80     1824.42     13.50 o 
   5   5  27       12.85        8.14      8.00 o 
   6   5  27      656.42      669.34     13.84 o 
   7   5  27       12.17       16.09      8.46 o 
   8   5  27       74.44       76.44     10.22 o 
   9   5  27      744.72      718.09     21.56 o 
   0   6  27      279.12      249.59     13.03 o 
   1   6  27        1.57        3.74      6.03 o 
   2   6  27       54.85       38.81      7.62 o 
   3   6  27       38.55       40.91      6.85 o 
   4   6  27       93.42       90.18      7.31 o 
   5   6  27      615.29      585.25     25.85 o 
   6   6  27        1.15       13.72      8.24 o 
   7   6  27      209.51      189.33     12.28 o 
   1   7  27      314.98      322.79     11.33 o 
   2   7  27      312.58      302.64     12.79 o 
   3   7  27        4.17       18.53      7.65 o 
   4   7  27        1.73       12.92      8.38 o 
   0   0  28     2865.92     3048.49     29.78 o 
   1   0  28      210.85      206.17     10.95 o 
   2   0  28     1764.09     1767.16     14.68 o 
   3   0  28     1636.11     1691.29     14.77 o 
   4   0  28      144.84      155.77     10.03 o 
   5   0  28      454.52      464.74     24.41 o 
   6   0  28      695.10      769.58     26.30 o 
   7   0  28     1531.88     1552.95     36.22 o 
   8   0  28      965.32      988.73     31.70 o 
   9   0  28     1031.43     1078.87     34.71 o 
  10   0  28     1712.93     1827.32     45.33 o 
  11   0  28      109.43      116.46     24.49 o 
   1   1  28     1234.66     1254.45      9.69 o 
   2   1  28      798.85      832.32      7.77 o 
   3   1  28     1024.24      963.82      8.34 o 
   4   1  28     1957.71     2009.27     13.85 o 
   5   1  28      176.00      151.02      8.29 o 
   6   1  28     3074.90     3240.54     34.87 o 
   7   1  28       44.02       47.87     12.95 o 
   8   1  28      518.66      544.81     20.86 o 
   9   1  28      553.59      508.49     21.80 o 
  10   1  28       63.28       66.26     14.36 o 
  11   1  28      230.46      201.95     17.72 o 
   0   2  28     1394.04     1360.71     21.61 o 
   1   2  28      191.04      195.16      6.17 o 
   2   2  28     1171.93     1214.24     10.75 o 
   3   2  28      370.95      357.68      5.91 o 
   4   2  28       19.21       18.11      3.30 o 
   5   2  28     1200.64     1209.41     12.29 o 
   6   2  28      167.73      183.33     11.78 o 
   7   2  28      478.44      500.02     16.81 o 
   8   2  28      425.56      446.29     16.29 o 
   9   2  28      101.50       95.10     15.29 o 
  10   2  28     1331.39     1374.41     31.63 o 
  11   2  28      223.31      275.30     20.62 o 
   1   3  28      569.65      580.84      9.33 o 
   2   3  28        5.95       14.63      4.41 o 
   3   3  28      527.28      519.26      7.47 o 
   4   3  28       23.04       33.14      4.04 o 
   5   3  28       14.34       12.26      4.48 o 
   6   3  28       19.36       19.03      8.68 o 
   7   3  28      198.84      194.20     11.69 o 
   8   3  28       11.85        2.34     10.36 o 
   9   3  28        9.59        7.21     14.72 o 
  10   3  28       58.82       66.39     18.97 o 
   0   4  28       31.81       22.88      8.76 o 
   1   4  28        3.92        8.55      4.04 o 
   2   4  28       62.57       68.28      5.50 o 
   3   4  28      112.04      121.92      5.52 o 
   4   4  28       43.96       34.57      4.63 o 
   5   4  28      199.29      202.31      7.23 o 
   6   4  28        3.50       -0.72      5.92 o 
   7   4  28       40.56       36.84     10.80 o 
   8   4  28       21.92       24.20     11.20 o 
   9   4  28      151.21      155.40     27.71 o 
   1   5  28        7.89        4.15      4.87 o 
   2   5  28      251.66      253.42      8.17 o 
   3   5  28      147.01      171.54      6.79 o 
   4   5  28     1269.40     1271.53     14.63 o 
   5   5  28        2.56        0.61      7.26 o 
   6   5  28      639.22      653.22     21.11 o 
   7   5  28       21.56       18.56     10.70 o 
   8   5  28      274.04      277.94     17.53 o 
   0   6  28     1065.14     1047.05     25.65 o 
   1   6  28       25.23       21.95      7.09 o 
   2   6  28     1694.89     1680.03     23.52 o 
   3   6  28       40.44       53.86      7.25 o 
   4   6  28      472.22      441.32     10.50 o 
   5   6  28      119.54      126.15      9.81 o 
   6   6  28      185.34      177.34     20.97 o 
   1   7  28      474.84      483.97     17.47 o 
   1   1  29     1084.42     1112.51     10.04 o 
   2   1  29       16.70       19.73      3.72 o 
   3   1  29      345.89      355.86      7.31 o 
   4   1  29        2.42       -2.97      2.97 o 
   5   1  29       25.70        7.06      7.47 o 
   6   1  29       39.63       26.20     12.28 o 
   7   1  29       86.18       84.25     14.45 o 
   8   1  29      646.44      673.15     22.64 o 
   9   1  29     1356.82     1376.51     28.18 o 
  10   1  29        1.46      -12.09     12.58 o 
  11   1  29       72.40       74.27     15.82 o 
   0   2  29      590.50      622.30     15.52 o 
   1   2  29       28.76       29.31      4.82 o 
   2   2  29      141.50      161.88      6.90 o 
   3   2  29     1308.56     1395.67     10.68 o 
   4   2  29        4.76        7.83      5.21 o 
   5   2  29     1764.27     1808.26     25.46 o 
   6   2  29      134.02      164.99     12.96 o 
   7   2  29     1048.52     1091.99     23.52 o 
   8   2  29        2.66        2.48     11.89 o 
   9   2  29      190.23      216.77     27.27 o 
  10   2  29      762.93      834.73     23.01 o 
   1   3  29     2855.00     2988.31     18.99 o 
   2   3  29       19.86       28.12      4.45 o 
   3   3  29     1202.08     1197.62     11.29 o 
   4   3  29       78.18       76.31      5.48 o 
   5   3  29        0.74       -7.02      8.17 o 
   6   3  29      898.25      906.01     25.82 o 
   7   3  29     1047.31     1137.31     35.14 o 
   8   3  29      454.97      489.44     26.54 o 
   9   3  29     1453.89     1465.64     31.91 o 
   0   4  29      538.44      513.24     18.20 o 
   1   4  29      127.65      136.95      7.73 o 
   2   4  29      438.88      430.93      8.00 o 
   3   4  29     1684.57     1671.42     13.94 o 
   4   4  29      272.87      294.50      7.95 o 
   5   4  29     3695.77     3657.51     61.41 o 
   6   4  29      244.18      243.78     11.18 o 
   7   4  29     1396.01     1368.38     27.40 o 
   8   4  29      432.03      510.26     19.92 o 
   1   5  29     1320.94     1313.37     12.63 o 
   2   5  29       80.61       68.78      7.10 o 
   3   5  29       26.76       35.12      5.07 o 
   4   5  29      360.79      411.09      9.86 o 
   5   5  29        5.42        4.41      6.91 o 
   6   5  29      248.26      243.90     14.71 o 
   7   5  29      184.40      161.08     13.34 o 
   0   6  29        2.90       -8.23      8.23 o 
   1   6  29       26.02       15.59      5.86 o 
   2   6  29      369.74      359.07     10.53 o 
   3   6  29      117.19      113.49      8.76 o 
   4   6  29       12.35       12.98      7.84 o 
   0   0  30     4950.29     5122.06     51.52 o 
   1   0  30      245.38      232.68      7.81 o 
   2   0  30     2982.48     3043.64     23.82 o 
   3   0  30      229.34      265.96      9.14 o 
   4   0  30        5.32        0.89     11.12 o 
   5   0  30      436.49      464.75     17.35 o 
   6   0  30      852.40      845.61     24.86 o 
   7   0  30      298.18      350.07     33.88 o 
   8   0  30     3606.15     3999.01     56.99 o 
   9   0  30     2402.63     2522.45     52.19 o 
  10   0  30     2952.59     3344.96     62.23 o 
   1   1  30      459.17      465.14      7.10 o 
   2   1  30      763.11      814.35      9.05 o 
   3   1  30      260.23      258.23      5.23 o 
   4   1  30     1738.40     1810.76     18.98 o 
   5   1  30      329.64      351.76     13.74 o 
   6   1  30     3226.48     3270.92     34.99 o 
   7   1  30       88.20       88.63     13.14 o 
   8   1  30     1154.16     1101.88     22.38 o 
   9   1  30      755.90      812.14     22.89 o 
  10   1  30        1.66        9.94     12.43 o 
   0   2  30     3249.40     3218.33     28.02 o 
   1   2  30        9.44       15.38      4.78 o 
   2   2  30     1157.91     1147.42      9.69 o 
   3   2  30      445.14      405.43      7.22 o 
   4   2  30       60.33       49.50      5.38 o 
   5   2  30      223.16      243.11     14.42 o 
   6   2  30      596.97      626.51     20.39 o 
   7   2  30      676.99      718.99     19.65 o 
   8   2  30      872.65      960.67     22.80 o 
   9   2  30      161.70      148.71     16.49 o 
   1   3  30       45.08       47.26      5.44 o 
   2   3  30      130.82      121.38      5.31 o 
   3   3  30       40.75       21.50      4.60 o 
   4   3  30       35.67       30.73      5.19 o 
   5   3  30       27.87       34.58      7.32 o 
   6   3  30       14.64       10.86     10.19 o 
   7   3  30      192.26      202.08     15.17 o 
   8   3  30       26.43       40.90     14.10 o 
   0   4  30       36.08       50.45     10.93 o 
   1   4  30       28.81       32.20      5.89 o 
   2   4  30       52.91       53.93      5.84 o 
   3   4  30        0.01        0.36      4.99 o 
   4   4  30       75.60       71.88      7.78 o 
   5   4  30      167.56      182.44     17.25 o 
   6   4  30        1.46       13.02      9.32 o 
   7   4  30       94.25      105.84     14.89 o 
   1   5  30       56.84       58.93      7.13 o 
   2   5  30      502.57      498.26     10.48 o 
   3   5  30       14.20       30.27      6.97 o 
   4   5  30      825.72      862.39     13.97 o 
   5   5  30      172.52      187.95     12.82 o 
   1   1  31      934.53      879.96      8.92 o 
   2   1  31       17.88       15.51      3.42 o 
   3   1  31       84.11      107.67      7.15 o 
   4   1  31      104.90       86.11      9.51 o 
   5   1  31        0.60        5.93      8.86 o 
   6   1  31      274.35      305.12     15.66 o 
   7   1  31      117.20      136.92     13.77 o 
   8   1  31      117.17      112.57     15.83 o 
   9   1  31      635.44      742.67     31.11 o 
   0   2  31        1.40       33.20     10.44 o 
   1   2  31      285.12      291.63      7.31 o 
   2   2  31       79.89       85.19      5.63 o 
   3   2  31      822.63      805.29     18.14 o 
   4   2  31        1.70       -3.21      9.40 o 
   5   2  31     1013.85     1084.81     23.14 o 
   6   2  31       68.05       99.85     16.23 o 
   7   2  31      766.02      834.51     22.34 o 
   8   2  31        0.60        0.77     11.18 o 
   1   3  31     2177.20     2143.37     15.90 o 
   2   3  31      123.98      121.39      8.72 o 
   3   3  31      554.73      554.69     13.15 o 
   4   3  31      367.29      415.88     16.96 o 
   5   3  31        0.07       -6.25      9.09 o 
   6   3  31      330.23      358.66     16.05 o 
   7   3  31      823.36      951.80     23.84 o 
   0   4  31      145.43      108.58      9.24 o 
   1   4  31       95.07       84.89      7.94 o 
   2   4  31       85.55       67.08      6.36 o 
   3   4  31      802.65      805.57     13.12 o 
   4   4  31       19.31        9.84      8.09 o 
   5   4  31     1610.63     1578.06     22.46 o 
   6   4  31       39.42       37.32      8.38 o 
   1   5  31      386.20      402.20      9.34 o 
   2   5  31      407.41      403.15     10.00 o 
   3   5  31      541.90      550.68     13.60 o 
   0   0  32     1500.60     1317.23     22.47 o 
   1   0  32       50.08       46.42      5.64 o 
   2   0  32     1670.58     1628.98     17.29 o 
   3   0  32      168.02      185.40     22.41 o 
   4   0  32      410.13      436.40     18.61 o 
   5   0  32        1.03       10.63     12.22 o 
   6   0  32       60.69       30.15     12.70 o 
   7   0  32       84.85      101.70     18.15 o 
   1   1  32      145.42      157.29      5.67 o 
   2   1  32      679.73      634.27      8.81 o 
   3   1  32      330.94      344.25     10.85 o 
   4   1  32     2678.79     2783.90     27.73 o 
   5   1  32       36.14       26.31     12.09 o 
   6   1  32     1092.54     1142.93     25.31 o 
   7   1  32       95.14      132.00     13.79 o 
   0   2  32     1115.26     1080.60     17.34 o 
   1   2  32      114.64      124.73      7.92 o 
   2   2  32      399.25      346.12      7.79 o 
   3   2  32       13.04       10.67      7.59 o 
   4   2  32      187.29      208.08     12.08 o 
   5   2  32        4.02       -5.42      8.48 o 
   6   2  32      110.52      123.56     13.28 o 
   7   2  32        0.57        6.68     11.20 o 
   1   3  32        1.47        3.78      5.66 o 
   2   3  32       46.93       47.04      6.26 o 
   3   3  32       40.21       39.81     12.09 o 
   4   3  32       58.64       68.28     10.75 o 
   5   3  32       30.70       22.24     13.42 o 
   6   3  32      457.31      473.52     18.99 o 
   0   4  32        0.95        9.55      7.08 o 
   1   4  32        4.47        8.96      4.80 o 
   2   4  32       33.23       38.18      6.55 o 
   3   4  32       58.21       58.64      7.22 o 
   4   4  32       13.97        7.39     29.41 o 
   1   1  33      199.56      187.73      5.77 o 
   2   1  33       88.29       85.22      6.83 o 
   3   1  33      100.70      115.50     10.09 o 
   4   1  33       24.77       21.01      8.11 o 
   5   1  33      106.45       99.55     12.94 o 
   6   1  33      210.01      216.31     17.27 o 
   0   2  33       41.77       41.49      6.54 o 
   1   2  33       19.11       13.09      4.44 o 
   2   2  33       96.99       99.71     11.06 o 
   3   2  33      551.67      539.89     14.42 o 
   4   2  33      110.66      109.29     15.01 o 
   5   2  33     1161.58     1184.09     24.23 o 
   1   3  33      900.43      854.60     11.88 o 
   2   3  33        1.40       10.17      6.55 o 
   3   3  33      424.33      431.45     16.77 o 
   0   0  34     4040.80     4183.16     42.34 o 
   1   0  34      570.30      673.49     21.23 o 
   2   0  34     1562.46     1594.07     23.75 o 
   3   0  34        0.03        9.97     10.45 o 
   4   0  34      416.48      413.27     33.01 o 
   1   1  34      304.79      376.00     11.98 o 
   2   1  34      460.35      522.29     12.36 o 
   3   1  34      169.34      225.47     10.36 o 
   0   2  34      812.22      786.00     12.72 o 
   1   2  34        4.11        7.62      4.70 o 
   2   2  34      638.89      688.06     14.36 o 
                                                 
